# Supplementary material for: Augmentation of Transcriptomic Data for Improved Classification of Patients with Respiratory Diseases of Viral Origin
Source: Int J Mol Sci. 2022 Feb 24;23(5):2481. doi: 10.3390/ijms23052481 (PMC8910329; doi:10.3390/ijms23052481)
Supplement: Supplementary file 1 [file ijms-23-02481-s001.zip]

Archive with 4 entries (4 files):
- Supplementary Tables.xlsx
- SupplementaryFigures.pptx
- SupplementaryPythonCode.zip
- SupplementaryTable_GOEnrichment.zip
