# Supplementary material for: Augmentation of Transcriptomic Data for Improved Classification of Patients with Respiratory Diseases of Viral Origin
Source: Int J Mol Sci. 2022 Feb 24;23(5):2481. doi: 10.3390/ijms23052481 (PMC8910329; doi:10.3390/ijms23052481)
Supplement: Supplementary file 1 [file ijms-23-02481-s001.zip › Supplementary Tables.xlsx]

## Sheet: Contents
Contents
Microarray / full training set / ANN
Table S1: Table with confidence intervals for accuracy, Brier score, sensitivity and specificity for microarray experiment comparing the ANN classification performances of the different augmentation methods after 1-fold augmentation.
Table S2: Table with confidence intervals for accuracy, Brier score, sensitivity and specificity for microarray experiment comparing the ANN classification performances of the different augmentation methods after 2-fold augmentation.
Table S3: Table with confidence intervals for accuracy, Brier score, sensitivity and specificity for microarray experiment comparing the ANN classification performances of the different augmentation methods after 3-fold augmentation.
Table S4: Table with confidence intervals for accuracy, Brier score, sensitivity and specificity for microarray experiment comparing the ANN classification performances of the different augmentation methods after 5-fold augmentation.
RNA-seq / full training set / ANN
Table S5: Table with confidence intervals for accuracy, Brier score, sensitivity and specificity for RNA-seq experiment comparing the ANN classification performances of the different augmentation methods after 1-fold augmentation.
Table S6: Table with confidence intervals for accuracy, Brier score, sensitivity and specificity for RNA-Seq experiment comparing the ANN classification performances of the different augmentation methods after 2-fold augmentation.
Table S7: Table with confidence intervals for accuracy, Brier score, sensitivity and specificity for RNA-Seq experiment comparing the ANN classification performances of the different augmentation methods after 3-fold augmentation.
Table S8: Table with confidence intervals for accuracy, Brier score, sensitivity and specificity for RNA-Seq experiment comparing the ANN classification performances of the different augmentation methods after 5-fold augmentation.
Microarray / small training set / ANN
Table S9: Table with confidence intervals for accuracy, Brier score, sensitivity and specificity for microarray experiment comparing the ANN classification performances of the different augmentation methods after 2-fold augmentation using only a small subset (30 samples) of the original data for training.
Table S10: Table with confidence intervals for accuracy, Brier score, sensitivity and specificity for microarray experiment comparing the ANN classification performances of the different augmentation methods after 5-fold augmentation using only a small subset (30 samples) of the original data for training.
Microarray / small training set / ANN
Table S11: Table with confidence intervals for accuracy, Brier score, sensitivity and specificity for RNA-Seq experiment comparing the ANN classification performances of the different augmentation methods after 2-fold augmentation using only a small subset (30 samples) of the original data for training.
Table S12: Table with confidence intervals for accuracy, Brier score, sensitivity and specificity for RNA-Seq experiment comparing the ANN classification performances of the different augmentation methods after 5-fold augmentation using only a small subset (30 samples) of the original data for training.
Microarray / Random forsest, SVM, LDA
Table S13: Table with confidence intervals for accuracy, Brier score, sensitivity and specificity for microarray experiment comparing the Random ForeTable S classification performances of the different augmentation methods after 2-fold augmentation.
Table S14: Table with confidence intervals for accuracy, Brier score, sensitivity and specificity for microarray experiment comparing the Support Vector Machine classification performances of the different augmentation methods after 2-fold augmentation.
Table S15: Table with confidence intervals for accuracy, Brier score, sensitivity and specificity for microarray experiment comparing the Linear Discriminant Analysis classification performances of the different augmentation methods after 2-fold augmentation.
RNA-seq / Random forsest, SVM, LDA
Table S16: Table with confidence intervals for accuracy, Brier score, sensitivity and specificity for RNA-Seq experiment comparing the Random ForeTable S classification performances of the different augmentation methods after 2-fold augmentation.
Table S17: Table with confidence intervals for accuracy, Brier score, sensitivity and specificity for RNA-Seq experiment comparing the Support Vector Machine classification performances of the different augmentation methods after 2-fold augmentation.
Table S18: Table with confidence intervals for accuracy, Brier score, sensitivity and specificity for RNA-Seq experiment comparing the Linear Discriminant Analysis classification performances of the different augmentation methods after 2-fold augmentation.

## Sheet: Table S1
Table S1: Table with confidence intervals for accuracy, Brier score, sensitivity and specificity for microarray experiment comparing the ANN classification performances of the different augmentation methods after 1-fold augmentation.
Augmentation method	Number of top genes	Accuracy	Brier score	Specificity	Sensitivity	Precision	F1 score
No Augmentation	50	0.86 +/- 0.044	0.16 +/- 0.0143	0.76 +/- 0.0998	0.92 +/- 0.0515	0.87 +/- 0.046	0.89 +/- 0.0348
	100	0.86 +/- 0.0413	0.15 +/- 0.014	0.78 +/- 0.109	0.92 +/- 0.0487	0.88 +/- 0.052	0.89 +/- 0.0321
	150	0.87 +/- 0.0466	0.13 +/- 0.0121	0.79 +/- 0.109	0.92 +/- 0.0514	0.89 +/- 0.0526	0.9 +/- 0.0363
	200	0.88 +/- 0.0488	0.13 +/- 0.0128	0.79 +/- 0.109	0.93 +/- 0.0535	0.89 +/- 0.0527	0.91 +/- 0.0381
	250	0.88 +/- 0.0436	0.12 +/- 0.0124	0.79 +/- 0.1037	0.93 +/- 0.0411	0.89 +/- 0.0541	0.91 +/- 0.0331
	300	0.88 +/- 0.0429	0.12 +/- 0.0129	0.82 +/- 0.0887	0.92 +/- 0.0514	0.9 +/- 0.0468	0.91 +/- 0.0349
	350	0.88 +/- 0.0463	0.11 +/- 0.0144	0.81 +/- 0.0939	0.92 +/- 0.0515	0.89 +/- 0.0512	0.9 +/- 0.037
	400	0.87 +/- 0.0466	0.11 +/- 0.0168	0.81 +/- 0.1028	0.92 +/- 0.0487	0.89 +/- 0.0539	0.9 +/- 0.0367
	450	0.87 +/- 0.0515	0.1 +/- 0.0184	0.79 +/- 0.1118	0.92 +/- 0.0515	0.89 +/- 0.0575	0.9 +/- 0.0399
	500	0.88 +/- 0.0463	0.1 +/- 0.016	0.81 +/- 0.0998	0.92 +/- 0.0514	0.89 +/- 0.051	0.9 +/- 0.0366
	550	0.88 +/- 0.0401	0.1 +/- 0.0145	0.84 +/- 0.0748	0.92 +/- 0.0487	0.9 +/- 0.0428	0.91 +/- 0.0333
	600	0.88 +/- 0.0488	0.1 +/- 0.0164	0.81 +/- 0.0939	0.92 +/- 0.0515	0.89 +/- 0.0517	0.9 +/- 0.0388
	650	0.88 +/- 0.0481	0.1 +/- 0.0184	0.82 +/- 0.0919	0.92 +/- 0.0515	0.9 +/- 0.0509	0.91 +/- 0.0385
	700	0.88 +/- 0.0429	0.1 +/- 0.0168	0.82 +/- 0.0783	0.92 +/- 0.0515	0.9 +/- 0.0442	0.91 +/- 0.0354
	750	0.89 +/- 0.0447	0.1 +/- 0.0166	0.82 +/- 0.0919	0.93 +/- 0.0411	0.9 +/- 0.0509	0.91 +/- 0.0345
MWO	50	0.86 +/- 0.0436	0.11 +/- 0.014	0.78 +/- 0.1038	0.91 +/- 0.0451	0.88 +/- 0.0541	0.89 +/- 0.034
	100	0.87 +/- 0.0384	0.1 +/- 0.0169	0.79 +/- 0.0916	0.92 +/- 0.0487	0.88 +/- 0.0474	0.9 +/- 0.0312
	150	0.87 +/- 0.0384	0.1 +/- 0.0212	0.79 +/- 0.0916	0.92 +/- 0.0487	0.88 +/- 0.0474	0.9 +/- 0.0312
	200	0.87 +/- 0.0468	0.1 +/- 0.0218	0.78 +/- 0.1038	0.92 +/- 0.0515	0.88 +/- 0.0541	0.9 +/- 0.0369
	250	0.88 +/- 0.0463	0.09 +/- 0.0223	0.82 +/- 0.0919	0.92 +/- 0.0487	0.9 +/- 0.0508	0.9 +/- 0.0369
	300	0.88 +/- 0.0401	0.09 +/- 0.0214	0.82 +/- 0.0783	0.92 +/- 0.0514	0.9 +/- 0.0436	0.91 +/- 0.0332
	350	0.88 +/- 0.0378	0.09 +/- 0.0214	0.82 +/- 0.0783	0.92 +/- 0.0487	0.9 +/- 0.0435	0.9 +/- 0.0315
	400	0.87 +/- 0.044	0.09 +/- 0.0218	0.81 +/- 0.0939	0.92 +/- 0.0487	0.89 +/- 0.051	0.9 +/- 0.0351
	450	0.88 +/- 0.0463	0.09 +/- 0.0222	0.82 +/- 0.0919	0.92 +/- 0.0487	0.9 +/- 0.0508	0.9 +/- 0.0369
	500	0.88 +/- 0.0456	0.09 +/- 0.0222	0.82 +/- 0.0887	0.92 +/- 0.0515	0.9 +/- 0.0477	0.91 +/- 0.0368
	550	0.88 +/- 0.0481	0.09 +/- 0.0233	0.82 +/- 0.0919	0.92 +/- 0.0515	0.9 +/- 0.0509	0.91 +/- 0.0385
	600	0.89 +/- 0.0486	0.09 +/- 0.0222	0.85 +/- 0.0815	0.92 +/- 0.0515	0.91 +/- 0.0474	0.91 +/- 0.0398
	650	0.89 +/- 0.0497	0.09 +/- 0.0237	0.84 +/- 0.0889	0.92 +/- 0.0515	0.91 +/- 0.0502	0.91 +/- 0.0398
	700	0.89 +/- 0.0497	0.09 +/- 0.0218	0.84 +/- 0.0889	0.92 +/- 0.0515	0.91 +/- 0.0502	0.91 +/- 0.0398
	750	0.89 +/- 0.042	0.09 +/- 0.023	0.84 +/- 0.0748	0.92 +/- 0.0515	0.9 +/- 0.0429	0.91 +/- 0.0349
GAN	50	0.87 +/- 0.0384	0.1 +/- 0.0193	0.81 +/- 0.0805	0.91 +/- 0.0451	0.89 +/- 0.0447	0.89 +/- 0.0314
	100	0.87 +/- 0.0466	0.1 +/- 0.0233	0.81 +/- 0.0939	0.92 +/- 0.0487	0.89 +/- 0.0515	0.9 +/- 0.037
	150	0.87 +/- 0.044	0.09 +/- 0.0252	0.81 +/- 0.0939	0.92 +/- 0.0487	0.89 +/- 0.051	0.9 +/- 0.0351
	200	0.87 +/- 0.0466	0.09 +/- 0.0257	0.84 +/- 0.0982	0.9 +/- 0.0484	0.91 +/- 0.0545	0.9 +/- 0.0377
	250	0.87 +/- 0.0468	0.09 +/- 0.0237	0.81 +/- 0.1028	0.91 +/- 0.0523	0.89 +/- 0.0538	0.89 +/- 0.0375
	300	0.87 +/- 0.0466	0.09 +/- 0.0255	0.84 +/- 0.0982	0.9 +/- 0.0484	0.91 +/- 0.0545	0.9 +/- 0.0377
	350	0.88 +/- 0.0488	0.09 +/- 0.0251	0.85 +/- 0.0945	0.9 +/- 0.0484	0.91 +/- 0.0535	0.9 +/- 0.0394
	400	0.89 +/- 0.052	0.09 +/- 0.0259	0.85 +/- 0.0945	0.92 +/- 0.0487	0.91 +/- 0.0535	0.91 +/- 0.0414
	450	0.88 +/- 0.0481	0.09 +/- 0.0253	0.85 +/- 0.0945	0.91 +/- 0.0451	0.91 +/- 0.0535	0.91 +/- 0.0382
	500	0.88 +/- 0.0429	0.09 +/- 0.0262	0.86 +/- 0.076	0.9 +/- 0.0484	0.92 +/- 0.0453	0.9 +/- 0.0361
	550	0.88 +/- 0.0488	0.09 +/- 0.0263	0.85 +/- 0.0945	0.9 +/- 0.0484	0.91 +/- 0.0535	0.9 +/- 0.0394
	600	0.88 +/- 0.0488	0.09 +/- 0.0265	0.85 +/- 0.0945	0.9 +/- 0.0484	0.91 +/- 0.0535	0.9 +/- 0.0394
	650	0.88 +/- 0.0463	0.09 +/- 0.0248	0.84 +/- 0.0889	0.91 +/- 0.0451	0.9 +/- 0.05	0.9 +/- 0.0367
	700	0.88 +/- 0.0463	0.09 +/- 0.0273	0.85 +/- 0.0945	0.9 +/- 0.0473	0.91 +/- 0.0535	0.9 +/- 0.0366
	750	0.88 +/- 0.0528	0.09 +/- 0.0256	0.85 +/- 0.0945	0.91 +/- 0.0523	0.91 +/- 0.0535	0.91 +/- 0.0428
WGAN-GP	50	0.87 +/- 0.0383	0.1 +/- 0.0172	0.81 +/- 0.0848	0.92 +/- 0.0487	0.89 +/- 0.0428	0.9 +/- 0.0311
	100	0.88 +/- 0.0378	0.09 +/- 0.0203	0.82 +/- 0.0829	0.92 +/- 0.0487	0.9 +/- 0.0418	0.9 +/- 0.0308
	150	0.88 +/- 0.0408	0.09 +/- 0.0218	0.82 +/- 0.0783	0.92 +/- 0.0487	0.9 +/- 0.0441	0.9 +/- 0.0334
	200	0.87 +/- 0.0383	0.09 +/- 0.0223	0.82 +/- 0.0887	0.91 +/- 0.0451	0.9 +/- 0.0466	0.9 +/- 0.0311
	250	0.88 +/- 0.0401	0.09 +/- 0.0223	0.82 +/- 0.0783	0.92 +/- 0.0514	0.9 +/- 0.0436	0.91 +/- 0.0332
	300	0.88 +/- 0.0408	0.09 +/- 0.0239	0.82 +/- 0.0887	0.92 +/- 0.0487	0.9 +/- 0.0467	0.9 +/- 0.0332
	350	0.88 +/- 0.0401	0.09 +/- 0.0229	0.84 +/- 0.0748	0.92 +/- 0.0487	0.9 +/- 0.0427	0.91 +/- 0.0331
	400	0.88 +/- 0.0429	0.09 +/- 0.023	0.82 +/- 0.0887	0.92 +/- 0.0515	0.9 +/- 0.0468	0.91 +/- 0.035
	450	0.89 +/- 0.0447	0.09 +/- 0.0228	0.84 +/- 0.0953	0.92 +/- 0.0514	0.91 +/- 0.0508	0.91 +/- 0.0361
	500	0.89 +/- 0.042	0.09 +/- 0.0234	0.85 +/- 0.0815	0.92 +/- 0.0487	0.91 +/- 0.0468	0.91 +/- 0.0347
	550	0.89 +/- 0.0447	0.09 +/- 0.0238	0.85 +/- 0.0815	0.92 +/- 0.0487	0.91 +/- 0.0467	0.91 +/- 0.0368
	600	0.89 +/- 0.0461	0.09 +/- 0.0251	0.86 +/- 0.076	0.92 +/- 0.0487	0.92 +/- 0.0452	0.91 +/- 0.038
	650	0.89 +/- 0.0461	0.08 +/- 0.0236	0.85 +/- 0.0815	0.92 +/- 0.0515	0.91 +/- 0.0468	0.91 +/- 0.038
	700	0.9 +/- 0.0391	0.09 +/- 0.0196	0.86 +/- 0.0557	0.92 +/- 0.0515	0.92 +/- 0.0335	0.92 +/- 0.0333
	750	0.88 +/- 0.0481	0.09 +/- 0.0232	0.84 +/- 0.0889	0.92 +/- 0.0487	0.9 +/- 0.0501	0.91 +/- 0.0384

## Sheet: Table S2
Table S2: Table with confidence intervals for accuracy, Brier score, sensitivity and specificity for microarray experiment comparing the ANN classification performances of the different augmentation methods after 2-fold augmentation.
Augmentation method	Number of top genes	Accuracy	Brier score	Specificity	Sensitivity	Precision	F1 score
No Augmentation	50	0.86 +/- 0.044	0.16 +/- 0.0143	0.76 +/- 0.0998	0.92 +/- 0.0515	0.87 +/- 0.046	0.89 +/- 0.0348
	100	0.86 +/- 0.0413	0.15 +/- 0.014	0.78 +/- 0.109	0.92 +/- 0.0487	0.88 +/- 0.052	0.89 +/- 0.0321
	150	0.87 +/- 0.0466	0.13 +/- 0.0121	0.79 +/- 0.109	0.92 +/- 0.0514	0.89 +/- 0.0526	0.9 +/- 0.0363
	200	0.88 +/- 0.0488	0.13 +/- 0.0128	0.79 +/- 0.109	0.93 +/- 0.0535	0.89 +/- 0.0527	0.91 +/- 0.0381
	250	0.88 +/- 0.0436	0.12 +/- 0.0124	0.79 +/- 0.1037	0.93 +/- 0.0411	0.89 +/- 0.0541	0.91 +/- 0.0331
	300	0.88 +/- 0.0429	0.12 +/- 0.0129	0.82 +/- 0.0887	0.92 +/- 0.0514	0.9 +/- 0.0468	0.91 +/- 0.0349
	350	0.88 +/- 0.0463	0.11 +/- 0.0144	0.81 +/- 0.0939	0.92 +/- 0.0515	0.89 +/- 0.0512	0.9 +/- 0.037
	400	0.87 +/- 0.0466	0.11 +/- 0.0168	0.81 +/- 0.1028	0.92 +/- 0.0487	0.89 +/- 0.0539	0.9 +/- 0.0367
	450	0.87 +/- 0.0515	0.1 +/- 0.0184	0.79 +/- 0.1118	0.92 +/- 0.0515	0.89 +/- 0.0575	0.9 +/- 0.0399
	500	0.88 +/- 0.0463	0.1 +/- 0.016	0.81 +/- 0.0998	0.92 +/- 0.0514	0.89 +/- 0.051	0.9 +/- 0.0366
	550	0.88 +/- 0.0401	0.1 +/- 0.0145	0.84 +/- 0.0748	0.92 +/- 0.0487	0.9 +/- 0.0428	0.91 +/- 0.0333
	600	0.88 +/- 0.0488	0.1 +/- 0.0164	0.81 +/- 0.0939	0.92 +/- 0.0515	0.89 +/- 0.0517	0.9 +/- 0.0388
	650	0.88 +/- 0.0481	0.1 +/- 0.0184	0.82 +/- 0.0919	0.92 +/- 0.0515	0.9 +/- 0.0509	0.91 +/- 0.0385
	700	0.88 +/- 0.0429	0.1 +/- 0.0168	0.82 +/- 0.0783	0.92 +/- 0.0515	0.9 +/- 0.0442	0.91 +/- 0.0354
	750	0.89 +/- 0.0447	0.1 +/- 0.0166	0.82 +/- 0.0919	0.93 +/- 0.0411	0.9 +/- 0.0509	0.91 +/- 0.0345
MWO	50	0.87 +/- 0.0384	0.09 +/- 0.0181	0.81 +/- 0.0805	0.91 +/- 0.0451	0.89 +/- 0.0447	0.89 +/- 0.0314
	100	0.88 +/- 0.0346	0.09 +/- 0.0216	0.83 +/- 0.0798	0.91 +/- 0.0451	0.9 +/- 0.0403	0.9 +/- 0.0285
	150	0.88 +/- 0.0378	0.09 +/- 0.0228	0.82 +/- 0.0783	0.92 +/- 0.0487	0.9 +/- 0.0435	0.9 +/- 0.0315
	200	0.88 +/- 0.0456	0.09 +/- 0.0235	0.84 +/- 0.0953	0.92 +/- 0.0487	0.91 +/- 0.0507	0.91 +/- 0.0369
	250	0.88 +/- 0.0408	0.09 +/- 0.0245	0.84 +/- 0.0953	0.91 +/- 0.0451	0.91 +/- 0.0507	0.9 +/- 0.033
	300	0.88 +/- 0.0408	0.09 +/- 0.0243	0.84 +/- 0.0953	0.91 +/- 0.0451	0.91 +/- 0.0507	0.9 +/- 0.033
	350	0.88 +/- 0.0456	0.09 +/- 0.0236	0.84 +/- 0.0953	0.92 +/- 0.0487	0.91 +/- 0.0507	0.91 +/- 0.0369
	400	0.89 +/- 0.0461	0.09 +/- 0.0239	0.86 +/- 0.076	0.92 +/- 0.0487	0.92 +/- 0.0452	0.91 +/- 0.038
	450	0.88 +/- 0.0401	0.09 +/- 0.0247	0.84 +/- 0.0748	0.92 +/- 0.0487	0.9 +/- 0.0428	0.91 +/- 0.0333
	500	0.88 +/- 0.0401	0.09 +/- 0.0242	0.85 +/- 0.0815	0.91 +/- 0.0451	0.91 +/- 0.0467	0.91 +/- 0.0331
	550	0.89 +/- 0.0461	0.09 +/- 0.024	0.86 +/- 0.076	0.92 +/- 0.0487	0.92 +/- 0.0452	0.91 +/- 0.038
	600	0.89 +/- 0.0461	0.09 +/- 0.0235	0.86 +/- 0.076	0.92 +/- 0.0487	0.92 +/- 0.0452	0.91 +/- 0.038
	650	0.89 +/- 0.0391	0.09 +/- 0.0238	0.86 +/- 0.076	0.91 +/- 0.0451	0.92 +/- 0.0445	0.91 +/- 0.0326
	700	0.89 +/- 0.0447	0.09 +/- 0.024	0.85 +/- 0.0815	0.92 +/- 0.0487	0.91 +/- 0.0467	0.91 +/- 0.0368
	750	0.89 +/- 0.042	0.09 +/- 0.0237	0.86 +/- 0.076	0.91 +/- 0.0451	0.92 +/- 0.0452	0.91 +/- 0.0346
GAN	50	0.87 +/- 0.0383	0.09 +/- 0.0248	0.84 +/- 0.0748	0.9 +/- 0.0484	0.9 +/- 0.0427	0.9 +/- 0.0325
	100	0.87 +/- 0.0383	0.1 +/- 0.0261	0.84 +/- 0.0748	0.9 +/- 0.0484	0.9 +/- 0.0427	0.9 +/- 0.0325
	150	0.87 +/- 0.0442	0.09 +/- 0.0275	0.82 +/- 0.0919	0.9 +/- 0.0484	0.9 +/- 0.0506	0.89 +/- 0.0358
	200	0.87 +/- 0.0384	0.1 +/- 0.0307	0.84 +/- 0.0748	0.89 +/- 0.0497	0.9 +/- 0.0426	0.89 +/- 0.0326
	250	0.87 +/- 0.0384	0.1 +/- 0.0308	0.84 +/- 0.0748	0.89 +/- 0.0497	0.9 +/- 0.0426	0.89 +/- 0.0326
	300	0.86 +/- 0.0436	0.1 +/- 0.0283	0.82 +/- 0.0919	0.88 +/- 0.0504	0.9 +/- 0.0504	0.88 +/- 0.0353
	350	0.86 +/- 0.0466	0.1 +/- 0.0286	0.84 +/- 0.0889	0.88 +/- 0.0504	0.9 +/- 0.0499	0.89 +/- 0.0377
	400	0.86 +/- 0.0466	0.1 +/- 0.0297	0.84 +/- 0.0889	0.88 +/- 0.0504	0.9 +/- 0.0499	0.89 +/- 0.0377
	450	0.86 +/- 0.0466	0.1 +/- 0.028	0.85 +/- 0.0848	0.87 +/- 0.0561	0.91 +/- 0.0484	0.89 +/- 0.0384
	500	0.87 +/- 0.0466	0.1 +/- 0.0291	0.87 +/- 0.0897	0.88 +/- 0.0504	0.92 +/- 0.0516	0.9 +/- 0.0379
	550	0.87 +/- 0.0491	0.1 +/- 0.0298	0.85 +/- 0.0945	0.89 +/- 0.0497	0.91 +/- 0.0535	0.9 +/- 0.0397
	600	0.86 +/- 0.0466	0.1 +/- 0.0297	0.84 +/- 0.0889	0.88 +/- 0.0504	0.9 +/- 0.0499	0.89 +/- 0.0377
	650	0.87 +/- 0.0468	0.1 +/- 0.0275	0.85 +/- 0.0848	0.88 +/- 0.0504	0.91 +/- 0.0484	0.89 +/- 0.0381
	700	0.88 +/- 0.0488	0.1 +/- 0.027	0.87 +/- 0.0897	0.89 +/- 0.0497	0.92 +/- 0.0516	0.9 +/- 0.0397
	750	0.87 +/- 0.0413	0.09 +/- 0.0277	0.86 +/- 0.0635	0.88 +/- 0.056	0.92 +/- 0.0393	0.89 +/- 0.0357
WGAN-GP	50	0.87 +/- 0.0384	0.09 +/- 0.021	0.79 +/- 0.0916	0.92 +/- 0.0487	0.88 +/- 0.0474	0.9 +/- 0.0312
	100	0.88 +/- 0.0346	0.09 +/- 0.0235	0.83 +/- 0.0798	0.91 +/- 0.0451	0.9 +/- 0.0403	0.9 +/- 0.0285
	150	0.88 +/- 0.0401	0.09 +/- 0.0249	0.84 +/- 0.0748	0.92 +/- 0.0487	0.9 +/- 0.0427	0.91 +/- 0.0331
	200	0.87 +/- 0.0384	0.09 +/- 0.0264	0.81 +/- 0.0906	0.91 +/- 0.0451	0.89 +/- 0.0474	0.9 +/- 0.031
	250	0.88 +/- 0.0401	0.09 +/- 0.0254	0.85 +/- 0.0815	0.91 +/- 0.0451	0.91 +/- 0.0467	0.91 +/- 0.0331
	300	0.88 +/- 0.0429	0.09 +/- 0.024	0.84 +/- 0.0953	0.92 +/- 0.0487	0.91 +/- 0.0508	0.91 +/- 0.0346
	350	0.88 +/- 0.0429	0.09 +/- 0.026	0.84 +/- 0.0953	0.92 +/- 0.0487	0.91 +/- 0.0508	0.91 +/- 0.0346
	400	0.88 +/- 0.0408	0.09 +/- 0.025	0.84 +/- 0.0953	0.91 +/- 0.0451	0.91 +/- 0.0507	0.9 +/- 0.033
	450	0.9 +/- 0.0447	0.08 +/- 0.0231	0.85 +/- 0.0862	0.93 +/- 0.0535	0.91 +/- 0.0446	0.92 +/- 0.0366
	500	0.89 +/- 0.042	0.09 +/- 0.0245	0.85 +/- 0.0815	0.92 +/- 0.0487	0.91 +/- 0.0467	0.91 +/- 0.0345
	550	0.9 +/- 0.042	0.08 +/- 0.0241	0.88 +/- 0.0688	0.92 +/- 0.0487	0.93 +/- 0.0424	0.92 +/- 0.035
	600	0.89 +/- 0.0391	0.09 +/- 0.0235	0.85 +/- 0.0862	0.92 +/- 0.0487	0.91 +/- 0.0446	0.91 +/- 0.0319
	650	0.88 +/- 0.0401	0.09 +/- 0.0248	0.85 +/- 0.0916	0.91 +/- 0.0451	0.91 +/- 0.0491	0.91 +/- 0.0327
	700	0.91 +/- 0.0401	0.09 +/- 0.0247	0.88 +/- 0.0618	0.92 +/- 0.0514	0.93 +/- 0.0362	0.92 +/- 0.034
	750	0.9 +/- 0.042	0.09 +/- 0.0231	0.86 +/- 0.0696	0.92 +/- 0.0514	0.92 +/- 0.0395	0.92 +/- 0.0351

## Sheet: Table S3
Table S3: Table with confidence intervals for accuracy, Brier score, sensitivity and specificity for microarray experiment comparing the ANN classification performances of the different augmentation methods after 3-fold augmentation.
Augmentation method	Number of top genes	Accuracy	Brierscore	Specificity	Sensitivity	Precision	F1 score
No Augmentation	50	0.86 +/- 0.044	0.16 +/- 0.0143	0.76 +/- 0.0998	0.92 +/- 0.0515	0.87 +/- 0.046	0.89 +/- 0.0348
	100	0.86 +/- 0.0413	0.15 +/- 0.014	0.78 +/- 0.109	0.92 +/- 0.0487	0.88 +/- 0.052	0.89 +/- 0.0321
	150	0.87 +/- 0.0466	0.13 +/- 0.0121	0.79 +/- 0.109	0.92 +/- 0.0514	0.89 +/- 0.0526	0.9 +/- 0.0363
	200	0.88 +/- 0.0488	0.13 +/- 0.0128	0.79 +/- 0.109	0.93 +/- 0.0535	0.89 +/- 0.0527	0.91 +/- 0.0381
	250	0.88 +/- 0.0436	0.12 +/- 0.0124	0.79 +/- 0.1037	0.93 +/- 0.0411	0.89 +/- 0.0541	0.91 +/- 0.0331
	300	0.88 +/- 0.0429	0.12 +/- 0.0129	0.82 +/- 0.0887	0.92 +/- 0.0514	0.9 +/- 0.0468	0.91 +/- 0.0349
	350	0.88 +/- 0.0463	0.11 +/- 0.0144	0.81 +/- 0.0939	0.92 +/- 0.0515	0.89 +/- 0.0512	0.9 +/- 0.037
	400	0.87 +/- 0.0466	0.11 +/- 0.0168	0.81 +/- 0.1028	0.92 +/- 0.0487	0.89 +/- 0.0539	0.9 +/- 0.0367
	450	0.87 +/- 0.0515	0.1 +/- 0.0184	0.79 +/- 0.1118	0.92 +/- 0.0515	0.89 +/- 0.0575	0.9 +/- 0.0399
	500	0.88 +/- 0.0463	0.1 +/- 0.016	0.81 +/- 0.0998	0.92 +/- 0.0514	0.89 +/- 0.051	0.9 +/- 0.0366
	550	0.88 +/- 0.0401	0.1 +/- 0.0145	0.84 +/- 0.0748	0.92 +/- 0.0487	0.9 +/- 0.0428	0.91 +/- 0.0333
	600	0.88 +/- 0.0488	0.1 +/- 0.0164	0.81 +/- 0.0939	0.92 +/- 0.0515	0.89 +/- 0.0517	0.9 +/- 0.0388
	650	0.88 +/- 0.0481	0.1 +/- 0.0184	0.82 +/- 0.0919	0.92 +/- 0.0515	0.9 +/- 0.0509	0.91 +/- 0.0385
	700	0.88 +/- 0.0429	0.1 +/- 0.0168	0.82 +/- 0.0783	0.92 +/- 0.0515	0.9 +/- 0.0442	0.91 +/- 0.0354
	750	0.89 +/- 0.0447	0.1 +/- 0.0166	0.82 +/- 0.0919	0.93 +/- 0.0411	0.9 +/- 0.0509	0.91 +/- 0.0345
MWO	50	0.87 +/- 0.0383	0.09 +/- 0.0214	0.82 +/- 0.0783	0.91 +/- 0.0451	0.9 +/- 0.0439	0.9 +/- 0.0315
	100	0.88 +/- 0.0337	0.09 +/- 0.0239	0.85 +/- 0.0629	0.91 +/- 0.0451	0.91 +/- 0.0353	0.91 +/- 0.0286
	150	0.88 +/- 0.0337	0.09 +/- 0.0235	0.85 +/- 0.0629	0.91 +/- 0.0451	0.91 +/- 0.0353	0.91 +/- 0.0286
	200	0.88 +/- 0.0401	0.09 +/- 0.0248	0.85 +/- 0.0916	0.91 +/- 0.0451	0.91 +/- 0.0491	0.91 +/- 0.0327
	250	0.89 +/- 0.0447	0.09 +/- 0.0239	0.85 +/- 0.0815	0.92 +/- 0.0487	0.91 +/- 0.0467	0.91 +/- 0.0368
	300	0.89 +/- 0.0447	0.09 +/- 0.0245	0.85 +/- 0.0815	0.92 +/- 0.0487	0.91 +/- 0.0467	0.91 +/- 0.0368
	350	0.89 +/- 0.0359	0.09 +/- 0.0236	0.86 +/- 0.0696	0.91 +/- 0.0451	0.92 +/- 0.0395	0.91 +/- 0.0303
	400	0.89 +/- 0.0447	0.09 +/- 0.0232	0.85 +/- 0.0815	0.92 +/- 0.0487	0.91 +/- 0.0467	0.91 +/- 0.0368
	450	0.88 +/- 0.0401	0.09 +/- 0.0225	0.84 +/- 0.0748	0.92 +/- 0.0487	0.9 +/- 0.0428	0.91 +/- 0.0333
	500	0.9 +/- 0.042	0.09 +/- 0.023	0.86 +/- 0.0696	0.92 +/- 0.0515	0.92 +/- 0.0395	0.92 +/- 0.0353
	550	0.88 +/- 0.0456	0.09 +/- 0.0233	0.85 +/- 0.0815	0.91 +/- 0.0568	0.91 +/- 0.0467	0.91 +/- 0.0382
	600	0.89 +/- 0.0344	0.08 +/- 0.0229	0.88 +/- 0.0618	0.91 +/- 0.0451	0.92 +/- 0.0364	0.91 +/- 0.0296
	650	0.89 +/- 0.0407	0.08 +/- 0.0225	0.86 +/- 0.0696	0.92 +/- 0.0487	0.92 +/- 0.0395	0.91 +/- 0.0341
	700	0.9 +/- 0.0391	0.08 +/- 0.0227	0.88 +/- 0.0618	0.92 +/- 0.0487	0.92 +/- 0.0364	0.92 +/- 0.0333
	750	0.9 +/- 0.0391	0.08 +/- 0.0219	0.88 +/- 0.0618	0.92 +/- 0.0487	0.92 +/- 0.0364	0.92 +/- 0.0333
GAN	50	0.87 +/- 0.0468	0.1 +/- 0.0301	0.85 +/- 0.0815	0.88 +/- 0.0578	0.91 +/- 0.0475	0.89 +/- 0.0407
	100	0.87 +/- 0.0383	0.1 +/- 0.0286	0.86 +/- 0.076	0.88 +/- 0.0504	0.92 +/- 0.0447	0.9 +/- 0.0326
	150	0.87 +/- 0.0383	0.1 +/- 0.0312	0.85 +/- 0.07	0.89 +/- 0.0487	0.91 +/- 0.0408	0.9 +/- 0.0321
	200	0.86 +/- 0.044	0.1 +/- 0.0319	0.84 +/- 0.0889	0.88 +/- 0.0504	0.9 +/- 0.0493	0.89 +/- 0.0359
	250	0.86 +/- 0.0436	0.1 +/- 0.0291	0.82 +/- 0.0919	0.88 +/- 0.0504	0.9 +/- 0.0504	0.88 +/- 0.0353
	300	0.87 +/- 0.0384	0.1 +/- 0.0276	0.85 +/- 0.07	0.88 +/- 0.0504	0.91 +/- 0.0408	0.89 +/- 0.0328
	350	0.87 +/- 0.0413	0.1 +/- 0.0298	0.85 +/- 0.07	0.89 +/- 0.0497	0.91 +/- 0.0416	0.9 +/- 0.0348
	400	0.87 +/- 0.0414	0.1 +/- 0.0293	0.85 +/- 0.07	0.88 +/- 0.056	0.91 +/- 0.0416	0.89 +/- 0.0355
	450	0.87 +/- 0.0466	0.1 +/- 0.0302	0.85 +/- 0.0848	0.89 +/- 0.0497	0.91 +/- 0.0485	0.9 +/- 0.038
	500	0.87 +/- 0.0468	0.1 +/- 0.0296	0.84 +/- 0.0889	0.89 +/- 0.0497	0.9 +/- 0.05	0.89 +/- 0.0379
	550	0.86 +/- 0.0413	0.1 +/- 0.0301	0.85 +/- 0.07	0.87 +/- 0.0561	0.91 +/- 0.0415	0.89 +/- 0.0352
	600	0.88 +/- 0.0463	0.1 +/- 0.0282	0.85 +/- 0.0848	0.9 +/- 0.0473	0.91 +/- 0.0484	0.9 +/- 0.0371
	650	0.88 +/- 0.0481	0.1 +/- 0.0295	0.87 +/- 0.0897	0.9 +/- 0.0473	0.92 +/- 0.0515	0.91 +/- 0.0386
	700	0.88 +/- 0.0401	0.1 +/- 0.0276	0.86 +/- 0.0635	0.9 +/- 0.0473	0.92 +/- 0.0392	0.9 +/- 0.0336
	750	0.88 +/- 0.0346	0.1 +/- 0.0272	0.86 +/- 0.0635	0.89 +/- 0.042	0.92 +/- 0.0392	0.9 +/- 0.0288
WGAN-GP	50	0.88 +/- 0.0346	0.09 +/- 0.0236	0.83 +/- 0.068	0.91 +/- 0.0451	0.9 +/- 0.0373	0.9 +/- 0.0289
	100	0.88 +/- 0.0346	0.09 +/- 0.0271	0.83 +/- 0.0798	0.91 +/- 0.0451	0.9 +/- 0.0403	0.9 +/- 0.0285
	150	0.89 +/- 0.0377	0.09 +/- 0.0261	0.86 +/- 0.0696	0.92 +/- 0.0487	0.92 +/- 0.0395	0.91 +/- 0.0316
	200	0.89 +/- 0.0391	0.09 +/- 0.0268	0.86 +/- 0.076	0.91 +/- 0.0451	0.92 +/- 0.0445	0.91 +/- 0.0326
	250	0.88 +/- 0.0401	0.09 +/- 0.0271	0.85 +/- 0.0815	0.91 +/- 0.0451	0.91 +/- 0.0467	0.91 +/- 0.0331
	300	0.87 +/- 0.0413	0.09 +/- 0.0242	0.81 +/- 0.0906	0.92 +/- 0.0487	0.89 +/- 0.0475	0.9 +/- 0.0332
	350	0.89 +/- 0.0407	0.08 +/- 0.0261	0.86 +/- 0.076	0.92 +/- 0.0487	0.92 +/- 0.0445	0.91 +/- 0.0338
	400	0.89 +/- 0.0407	0.08 +/- 0.025	0.86 +/- 0.076	0.92 +/- 0.0487	0.92 +/- 0.0445	0.91 +/- 0.0338
	450	0.9 +/- 0.0447	0.08 +/- 0.0247	0.86 +/- 0.076	0.92 +/- 0.0514	0.92 +/- 0.0445	0.92 +/- 0.0371
	500	0.89 +/- 0.0461	0.08 +/- 0.024	0.85 +/- 0.0916	0.92 +/- 0.0514	0.91 +/- 0.0491	0.92 +/- 0.0375
	550	0.9 +/- 0.0447	0.08 +/- 0.0256	0.86 +/- 0.076	0.92 +/- 0.0514	0.92 +/- 0.0445	0.92 +/- 0.0371
	600	0.9 +/- 0.0359	0.08 +/- 0.0233	0.88 +/- 0.0618	0.92 +/- 0.0487	0.93 +/- 0.0362	0.92 +/- 0.0307
	650	0.9 +/- 0.0447	0.08 +/- 0.0247	0.86 +/- 0.076	0.92 +/- 0.0514	0.92 +/- 0.0445	0.92 +/- 0.0371
	700	0.91 +/- 0.0401	0.08 +/- 0.0241	0.88 +/- 0.0618	0.92 +/- 0.0514	0.93 +/- 0.0362	0.92 +/- 0.034
	750	0.9 +/- 0.0447	0.08 +/- 0.0236	0.86 +/- 0.076	0.92 +/- 0.0514	0.92 +/- 0.0445	0.92 +/- 0.0371

## Sheet: Table S4
Table S4: Table with confidence intervals for accuracy, Brier score, sensitivity and specificity for microarray experiment comparing the ANN classification performances of the different augmentation methods after 5-fold augmentation.
Augmentation method	Number of top genes	Accuracy	Brierscore	Specificity	Sensitivity	Precision	F1 score
No Augmentation	50	0.86 +/- 0.044	0.16 +/- 0.0143	0.76 +/- 0.0998	0.92 +/- 0.0515	0.87 +/- 0.046	0.89 +/- 0.0348
	100	0.86 +/- 0.0413	0.15 +/- 0.014	0.78 +/- 0.109	0.92 +/- 0.0487	0.88 +/- 0.052	0.89 +/- 0.0321
	150	0.87 +/- 0.0466	0.13 +/- 0.0121	0.79 +/- 0.109	0.92 +/- 0.0514	0.89 +/- 0.0526	0.9 +/- 0.0363
	200	0.88 +/- 0.0488	0.13 +/- 0.0128	0.79 +/- 0.109	0.93 +/- 0.0535	0.89 +/- 0.0527	0.91 +/- 0.0381
	250	0.88 +/- 0.0436	0.12 +/- 0.0124	0.79 +/- 0.1037	0.93 +/- 0.0411	0.89 +/- 0.0541	0.91 +/- 0.0331
	300	0.88 +/- 0.0429	0.12 +/- 0.0129	0.82 +/- 0.0887	0.92 +/- 0.0514	0.9 +/- 0.0468	0.91 +/- 0.0349
	350	0.88 +/- 0.0463	0.11 +/- 0.0144	0.81 +/- 0.0939	0.92 +/- 0.0515	0.89 +/- 0.0512	0.9 +/- 0.037
	400	0.87 +/- 0.0466	0.11 +/- 0.0168	0.81 +/- 0.1028	0.92 +/- 0.0487	0.89 +/- 0.0539	0.9 +/- 0.0367
	450	0.87 +/- 0.0515	0.1 +/- 0.0184	0.79 +/- 0.1118	0.92 +/- 0.0515	0.89 +/- 0.0575	0.9 +/- 0.0399
	500	0.88 +/- 0.0463	0.1 +/- 0.016	0.81 +/- 0.0998	0.92 +/- 0.0514	0.89 +/- 0.051	0.9 +/- 0.0366
	550	0.88 +/- 0.0401	0.1 +/- 0.0145	0.84 +/- 0.0748	0.92 +/- 0.0487	0.9 +/- 0.0428	0.91 +/- 0.0333
	600	0.88 +/- 0.0488	0.1 +/- 0.0164	0.81 +/- 0.0939	0.92 +/- 0.0515	0.89 +/- 0.0517	0.9 +/- 0.0388
	650	0.88 +/- 0.0481	0.1 +/- 0.0184	0.82 +/- 0.0919	0.92 +/- 0.0515	0.9 +/- 0.0509	0.91 +/- 0.0385
	700	0.88 +/- 0.0429	0.1 +/- 0.0168	0.82 +/- 0.0783	0.92 +/- 0.0515	0.9 +/- 0.0442	0.91 +/- 0.0354
	750	0.89 +/- 0.0447	0.1 +/- 0.0166	0.82 +/- 0.0919	0.93 +/- 0.0411	0.9 +/- 0.0509	0.91 +/- 0.0345
MWO	50	0.88 +/- 0.0346	0.09 +/- 0.0217	0.83 +/- 0.068	0.91 +/- 0.0451	0.9 +/- 0.0373	0.9 +/- 0.0289
	100	0.89 +/- 0.0324	0.09 +/- 0.0236	0.86 +/- 0.0557	0.91 +/- 0.0451	0.92 +/- 0.0325	0.91 +/- 0.0281
	150	0.88 +/- 0.0408	0.09 +/- 0.0251	0.84 +/- 0.0953	0.91 +/- 0.0451	0.91 +/- 0.0507	0.9 +/- 0.033
	200	0.88 +/- 0.0401	0.09 +/- 0.0242	0.85 +/- 0.0815	0.91 +/- 0.0451	0.91 +/- 0.0467	0.91 +/- 0.0331
	250	0.89 +/- 0.0447	0.09 +/- 0.0242	0.85 +/- 0.0815	0.92 +/- 0.0487	0.91 +/- 0.0467	0.91 +/- 0.0368
	300	0.88 +/- 0.0401	0.09 +/- 0.0235	0.86 +/- 0.076	0.9 +/- 0.0484	0.92 +/- 0.0446	0.9 +/- 0.0342
	350	0.88 +/- 0.037	0.09 +/- 0.021	0.85 +/- 0.07	0.91 +/- 0.0451	0.91 +/- 0.0408	0.91 +/- 0.0311
	400	0.88 +/- 0.0408	0.09 +/- 0.0233	0.86 +/- 0.076	0.89 +/- 0.0553	0.92 +/- 0.0446	0.9 +/- 0.0354
	450	0.88 +/- 0.0456	0.09 +/- 0.0205	0.85 +/- 0.0815	0.91 +/- 0.0523	0.91 +/- 0.0468	0.91 +/- 0.0382
	500	0.88 +/- 0.0456	0.09 +/- 0.0229	0.86 +/- 0.076	0.9 +/- 0.0594	0.92 +/- 0.0446	0.9 +/- 0.0392
	550	0.88 +/- 0.0401	0.08 +/- 0.0211	0.86 +/- 0.076	0.9 +/- 0.0532	0.92 +/- 0.0445	0.9 +/- 0.0342
	600	0.88 +/- 0.0401	0.09 +/- 0.022	0.85 +/- 0.07	0.91 +/- 0.0568	0.91 +/- 0.0409	0.91 +/- 0.0344
	650	0.89 +/- 0.0344	0.08 +/- 0.0208	0.88 +/- 0.0805	0.91 +/- 0.0451	0.93 +/- 0.047	0.91 +/- 0.0285
	700	0.9 +/- 0.0286	0.08 +/- 0.0199	0.89 +/- 0.0661	0.91 +/- 0.0451	0.93 +/- 0.0386	0.92 +/- 0.0248
	750	0.9 +/- 0.0359	0.08 +/- 0.0206	0.88 +/- 0.0805	0.92 +/- 0.0487	0.93 +/- 0.0469	0.92 +/- 0.0297
GAN	50	0.87 +/- 0.0384	0.1 +/- 0.0304	0.84 +/- 0.0748	0.89 +/- 0.0497	0.9 +/- 0.0426	0.89 +/- 0.0326
	100	0.88 +/- 0.0378	0.1 +/- 0.0316	0.85 +/- 0.07	0.9 +/- 0.0473	0.91 +/- 0.0408	0.9 +/- 0.0317
	150	0.87 +/- 0.0383	0.1 +/- 0.0329	0.84 +/- 0.0748	0.9 +/- 0.0473	0.9 +/- 0.0426	0.9 +/- 0.0318
	200	0.87 +/- 0.0383	0.11 +/- 0.0343	0.85 +/- 0.07	0.89 +/- 0.0487	0.91 +/- 0.0408	0.9 +/- 0.0321
	250	0.87 +/- 0.0384	0.1 +/- 0.0315	0.84 +/- 0.0748	0.89 +/- 0.0497	0.9 +/- 0.0426	0.89 +/- 0.0326
	300	0.87 +/- 0.0468	0.11 +/- 0.0317	0.85 +/- 0.0848	0.88 +/- 0.056	0.91 +/- 0.0485	0.89 +/- 0.0386
	350	0.87 +/- 0.0414	0.1 +/- 0.0306	0.85 +/- 0.07	0.88 +/- 0.0504	0.91 +/- 0.0415	0.89 +/- 0.0348
	400	0.88 +/- 0.0408	0.1 +/- 0.0301	0.86 +/- 0.0635	0.89 +/- 0.0545	0.92 +/- 0.0392	0.9 +/- 0.0348
	450	0.88 +/- 0.0401	0.1 +/- 0.0311	0.86 +/- 0.0635	0.9 +/- 0.0473	0.92 +/- 0.0392	0.9 +/- 0.0336
	500	0.88 +/- 0.0408	0.1 +/- 0.0307	0.86 +/- 0.0635	0.89 +/- 0.0545	0.92 +/- 0.0392	0.9 +/- 0.0348
	550	0.88 +/- 0.0408	0.1 +/- 0.0298	0.86 +/- 0.0635	0.89 +/- 0.0545	0.92 +/- 0.0392	0.9 +/- 0.0348
	600	0.87 +/- 0.0351	0.1 +/- 0.0292	0.86 +/- 0.0635	0.88 +/- 0.0493	0.92 +/- 0.0392	0.89 +/- 0.0299
	650	0.88 +/- 0.03	0.1 +/- 0.0279	0.88 +/- 0.0688	0.89 +/- 0.042	0.93 +/- 0.0423	0.9 +/- 0.0248
	700	0.88 +/- 0.0401	0.1 +/- 0.0298	0.86 +/- 0.0635	0.9 +/- 0.0473	0.92 +/- 0.0392	0.9 +/- 0.0336
	750	0.88 +/- 0.0408	0.1 +/- 0.0302	0.86 +/- 0.0635	0.89 +/- 0.0545	0.92 +/- 0.0392	0.9 +/- 0.0348
WGAN-GP	50	0.89 +/- 0.0359	0.09 +/- 0.0225	0.86 +/- 0.0696	0.91 +/- 0.0451	0.92 +/- 0.0395	0.91 +/- 0.0303
	100	0.9 +/- 0.0359	0.09 +/- 0.0265	0.88 +/- 0.0618	0.92 +/- 0.0487	0.93 +/- 0.0362	0.92 +/- 0.0307
	150	0.89 +/- 0.0344	0.08 +/- 0.0252	0.86 +/- 0.0557	0.92 +/- 0.0487	0.92 +/- 0.0324	0.91 +/- 0.0296
	200	0.9 +/- 0.0359	0.09 +/- 0.0247	0.88 +/- 0.0618	0.92 +/- 0.0487	0.93 +/- 0.0362	0.92 +/- 0.0307
	250	0.9 +/- 0.0359	0.08 +/- 0.0221	0.88 +/- 0.0618	0.92 +/- 0.0487	0.93 +/- 0.0362	0.92 +/- 0.0307
	300	0.89 +/- 0.0344	0.08 +/- 0.0233	0.88 +/- 0.0618	0.91 +/- 0.0513	0.93 +/- 0.0362	0.91 +/- 0.0296
	350	0.91 +/- 0.0346	0.08 +/- 0.023	0.89 +/- 0.0661	0.92 +/- 0.0514	0.94 +/- 0.0385	0.93 +/- 0.0295
	400	0.9 +/- 0.0359	0.08 +/- 0.0236	0.88 +/- 0.0618	0.92 +/- 0.0487	0.93 +/- 0.0362	0.92 +/- 0.0307
	450	0.91 +/- 0.0401	0.08 +/- 0.0218	0.88 +/- 0.0618	0.92 +/- 0.0514	0.93 +/- 0.0362	0.92 +/- 0.034
	500	0.9 +/- 0.0359	0.08 +/- 0.0223	0.88 +/- 0.0618	0.92 +/- 0.0487	0.93 +/- 0.0362	0.92 +/- 0.0307
	550	0.91 +/- 0.0269	0.08 +/- 0.0215	0.9 +/- 0.0588	0.92 +/- 0.0487	0.94 +/- 0.0322	0.93 +/- 0.0235
	600	0.9 +/- 0.0359	0.08 +/- 0.0207	0.88 +/- 0.0618	0.92 +/- 0.0487	0.93 +/- 0.0362	0.92 +/- 0.0307
	650	0.9 +/- 0.0359	0.08 +/- 0.0217	0.89 +/- 0.0554	0.91 +/- 0.0513	0.93 +/- 0.0308	0.92 +/- 0.0308
	700	0.89 +/- 0.0344	0.08 +/- 0.0218	0.86 +/- 0.0557	0.92 +/- 0.0487	0.92 +/- 0.0324	0.91 +/- 0.0296
	750	0.91 +/- 0.03	0.08 +/- 0.0202	0.89 +/- 0.0661	0.92 +/- 0.0487	0.94 +/- 0.0385	0.92 +/- 0.0259

## Sheet: Table S5
Table S5: Table with confidence intervals for accuracy, Brier score, sensitivity and specificity for RNA-seq experiment comparing the ANN classification performances of the different augmentation methods after 1-fold augmentation.
Augmentation method	Number of top genes	Accuracy	Brierscore	Specificity	Sensitivity	Precision	F1 score
No Augmentation	50	0.59 +/- 0.0557	0.24 +/- 0.0027	0.98 +/- 0.0218	0.24 +/- 0.11	0.76 +/- 0.2552	0.35 +/- 0.143
	100	0.64 +/- 0.0564	0.24 +/- 0.005	0.79 +/- 0.2591	0.52 +/- 0.1806	0.9 +/- 0.1213	0.58 +/- 0.0966
	150	0.63 +/- 0.0563	0.24 +/- 0.0051	0.86 +/- 0.1902	0.43 +/- 0.1501	0.86 +/- 0.1193	0.53 +/- 0.0989
	200	0.66 +/- 0.0527	0.24 +/- 0.0073	0.92 +/- 0.0544	0.43 +/- 0.0976	0.88 +/- 0.083	0.56 +/- 0.0933
	250	0.66 +/- 0.0524	0.24 +/- 0.0074	0.79 +/- 0.1842	0.54 +/- 0.1211	0.81 +/- 0.1045	0.62 +/- 0.0651
	300	0.64 +/- 0.0512	0.24 +/- 0.0051	0.76 +/- 0.1813	0.54 +/- 0.1332	0.78 +/- 0.0951	0.6 +/- 0.0871
	350	0.63 +/- 0.055	0.24 +/- 0.0056	0.78 +/- 0.1825	0.5 +/- 0.1405	0.79 +/- 0.1046	0.57 +/- 0.0841
	400	0.67 +/- 0.0464	0.23 +/- 0.0072	0.86 +/- 0.049	0.51 +/- 0.072	0.81 +/- 0.0699	0.62 +/- 0.066
	450	0.67 +/- 0.0518	0.23 +/- 0.0109	0.78 +/- 0.1652	0.57 +/- 0.116	0.79 +/- 0.0974	0.64 +/- 0.0622
	500	0.65 +/- 0.0657	0.23 +/- 0.0117	0.86 +/- 0.0845	0.46 +/- 0.1185	0.73 +/- 0.1824	0.56 +/- 0.1345
	550	0.67 +/- 0.0411	0.23 +/- 0.0086	0.82 +/- 0.0722	0.54 +/- 0.063	0.79 +/- 0.0704	0.64 +/- 0.0502
	600	0.67 +/- 0.0469	0.23 +/- 0.011	0.82 +/- 0.0514	0.54 +/- 0.0663	0.78 +/- 0.0555	0.64 +/- 0.0603
	650	0.66 +/- 0.0425	0.23 +/- 0.0069	0.8 +/- 0.0697	0.53 +/- 0.0516	0.76 +/- 0.064	0.62 +/- 0.0475
	700	0.64 +/- 0.057	0.23 +/- 0.0078	0.78 +/- 0.1222	0.52 +/- 0.0482	0.76 +/- 0.0771	0.61 +/- 0.0463
	750	0.67 +/- 0.0355	0.22 +/- 0.0094	0.81 +/- 0.049	0.54 +/- 0.0547	0.77 +/- 0.048	0.63 +/- 0.0451
MWO	50	0.63 +/- 0.0649	0.24 +/- 0.0071	0.87 +/- 0.192	0.43 +/- 0.1656	0.88 +/- 0.1219	0.52 +/- 0.1255
	100	0.68 +/- 0.0511	0.23 +/- 0.0054	0.93 +/- 0.0475	0.46 +/- 0.0726	0.89 +/- 0.0927	0.6 +/- 0.0753
	150	0.69 +/- 0.0435	0.23 +/- 0.0086	0.93 +/- 0.0533	0.48 +/- 0.0774	0.91 +/- 0.075	0.61 +/- 0.068
	200	0.68 +/- 0.047	0.23 +/- 0.0088	0.9 +/- 0.068	0.49 +/- 0.079	0.87 +/- 0.0787	0.62 +/- 0.0683
	250	0.71 +/- 0.0447	0.22 +/- 0.0077	0.92 +/- 0.0487	0.54 +/- 0.0596	0.89 +/- 0.0702	0.66 +/- 0.0562
	300	0.71 +/- 0.0494	0.22 +/- 0.0118	0.88 +/- 0.0653	0.56 +/- 0.0682	0.86 +/- 0.082	0.67 +/- 0.0621
	350	0.68 +/- 0.0437	0.22 +/- 0.0121	0.84 +/- 0.0665	0.54 +/- 0.0556	0.81 +/- 0.0747	0.64 +/- 0.0498
	400	0.7 +/- 0.0379	0.21 +/- 0.0073	0.86 +/- 0.049	0.56 +/- 0.0579	0.82 +/- 0.0611	0.66 +/- 0.0491
	450	0.69 +/- 0.0427	0.21 +/- 0.0126	0.81 +/- 0.0809	0.59 +/- 0.0578	0.8 +/- 0.0756	0.67 +/- 0.0473
	500	0.69 +/- 0.0469	0.21 +/- 0.0111	0.82 +/- 0.0762	0.58 +/- 0.067	0.8 +/- 0.0744	0.66 +/- 0.0557
	550	0.7 +/- 0.0395	0.2 +/- 0.011	0.83 +/- 0.0544	0.59 +/- 0.0555	0.81 +/- 0.0618	0.68 +/- 0.0468
	600	0.69 +/- 0.0422	0.2 +/- 0.0148	0.8 +/- 0.0653	0.59 +/- 0.0564	0.78 +/- 0.0552	0.67 +/- 0.0482
	650	0.69 +/- 0.037	0.21 +/- 0.0141	0.8 +/- 0.0697	0.59 +/- 0.0578	0.78 +/- 0.065	0.66 +/- 0.0435
	700	0.69 +/- 0.0423	0.2 +/- 0.0151	0.79 +/- 0.0609	0.6 +/- 0.0684	0.77 +/- 0.0489	0.67 +/- 0.052
	750	0.7 +/- 0.0455	0.2 +/- 0.0158	0.79 +/- 0.0699	0.62 +/- 0.0645	0.78 +/- 0.0569	0.69 +/- 0.0518
GAN	50	0.62 +/- 0.0651	0.24 +/- 0.0046	0.6 +/- 0.299	0.64 +/- 0.2132	0.76 +/- 0.1347	0.6 +/- 0.1118
	100	0.64 +/- 0.0636	0.23 +/- 0.0058	0.61 +/- 0.2723	0.67 +/- 0.1907	0.76 +/- 0.1388	0.64 +/- 0.0864
	150	0.63 +/- 0.0583	0.23 +/- 0.0067	0.54 +/- 0.2474	0.7 +/- 0.1769	0.7 +/- 0.1084	0.65 +/- 0.0822
	200	0.62 +/- 0.0429	0.23 +/- 0.0072	0.46 +/- 0.2376	0.76 +/- 0.1604	0.66 +/- 0.08	0.67 +/- 0.0508
	250	0.63 +/- 0.0639	0.23 +/- 0.0111	0.45 +/- 0.2602	0.8 +/- 0.1381	0.69 +/- 0.1084	0.7 +/- 0.0431
	300	0.69 +/- 0.0607	0.22 +/- 0.0096	0.55 +/- 0.2388	0.8 +/- 0.1054	0.73 +/- 0.1103	0.74 +/- 0.026
	350	0.68 +/- 0.0764	0.22 +/- 0.0098	0.52 +/- 0.2408	0.82 +/- 0.1072	0.71 +/- 0.0973	0.73 +/- 0.0504
	400	0.69 +/- 0.0619	0.21 +/- 0.0102	0.52 +/- 0.2134	0.83 +/- 0.0962	0.7 +/- 0.0799	0.74 +/- 0.0363
	450	0.68 +/- 0.0671	0.21 +/- 0.0089	0.49 +/- 0.217	0.84 +/- 0.112	0.69 +/- 0.0789	0.74 +/- 0.0456
	500	0.68 +/- 0.0605	0.21 +/- 0.0115	0.48 +/- 0.1975	0.86 +/- 0.1001	0.68 +/- 0.0704	0.74 +/- 0.0393
	550	0.67 +/- 0.0648	0.21 +/- 0.0121	0.46 +/- 0.2084	0.86 +/- 0.0944	0.68 +/- 0.073	0.74 +/- 0.0373
	600	0.69 +/- 0.0589	0.21 +/- 0.0154	0.5 +/- 0.1854	0.86 +/- 0.1001	0.69 +/- 0.0658	0.75 +/- 0.0403
	650	0.7 +/- 0.0618	0.21 +/- 0.0143	0.5 +/- 0.1948	0.87 +/- 0.0881	0.69 +/- 0.0694	0.76 +/- 0.0349
	700	0.7 +/- 0.0543	0.2 +/- 0.0161	0.52 +/- 0.1718	0.86 +/- 0.0833	0.69 +/- 0.0657	0.75 +/- 0.035
	750	0.71 +/- 0.0544	0.21 +/- 0.0143	0.54 +/- 0.1726	0.85 +/- 0.0894	0.7 +/- 0.0695	0.76 +/- 0.0381
WGAN-GP	50	0.64 +/- 0.0701	0.23 +/- 0.0059	0.94 +/- 0.049	0.38 +/- 0.1365	0.9 +/- 0.1022	0.5 +/- 0.1457
	100	0.69 +/- 0.0571	0.22 +/- 0.0092	0.93 +/- 0.0533	0.48 +/- 0.0885	0.9 +/- 0.0964	0.61 +/- 0.0856
	150	0.7 +/- 0.0431	0.22 +/- 0.0106	0.91 +/- 0.0568	0.52 +/- 0.0752	0.88 +/- 0.0773	0.65 +/- 0.0614
	200	0.71 +/- 0.0445	0.22 +/- 0.008	0.9 +/- 0.068	0.54 +/- 0.0576	0.87 +/- 0.0783	0.66 +/- 0.0541
	250	0.71 +/- 0.0405	0.21 +/- 0.0104	0.86 +/- 0.0772	0.58 +/- 0.0433	0.84 +/- 0.0803	0.68 +/- 0.0397
	300	0.68 +/- 0.0547	0.21 +/- 0.0128	0.78 +/- 0.1688	0.59 +/- 0.109	0.8 +/- 0.1007	0.66 +/- 0.0593
	350	0.7 +/- 0.0531	0.2 +/- 0.017	0.76 +/- 0.1729	0.65 +/- 0.0797	0.8 +/- 0.081	0.7 +/- 0.0398
	400	0.71 +/- 0.0407	0.2 +/- 0.0128	0.81 +/- 0.0691	0.62 +/- 0.044	0.8 +/- 0.0675	0.7 +/- 0.0401
	450	0.74 +/- 0.0406	0.19 +/- 0.0108	0.82 +/- 0.0635	0.67 +/- 0.0635	0.82 +/- 0.0612	0.73 +/- 0.0479
	500	0.72 +/- 0.0333	0.19 +/- 0.0125	0.82 +/- 0.0635	0.64 +/- 0.0398	0.81 +/- 0.0612	0.71 +/- 0.0335
	550	0.71 +/- 0.0411	0.19 +/- 0.0134	0.79 +/- 0.0558	0.64 +/- 0.0654	0.79 +/- 0.0471	0.7 +/- 0.0501
	600	0.72 +/- 0.0507	0.19 +/- 0.0186	0.79 +/- 0.0699	0.66 +/- 0.0643	0.79 +/- 0.0585	0.71 +/- 0.0552
	650	0.71 +/- 0.0436	0.2 +/- 0.0156	0.78 +/- 0.0646	0.65 +/- 0.0604	0.78 +/- 0.0526	0.7 +/- 0.0488
	700	0.72 +/- 0.0427	0.19 +/- 0.016	0.78 +/- 0.0653	0.67 +/- 0.0553	0.79 +/- 0.0555	0.72 +/- 0.0451
	750	0.72 +/- 0.036	0.19 +/- 0.0139	0.77 +/- 0.0635	0.67 +/- 0.0553	0.78 +/- 0.0507	0.72 +/- 0.0393

## Sheet: Table S6
Table S6: Table with confidence intervals for accuracy, Brier score, sensitivity and specificity for RNA-Seq experiment comparing the ANN classification performances of the different augmentation methods after 2-fold augmentation.
Augmentation method	Number of top genes	Accuracy	Brierscore	Specificity	Sensitivity	Precision	F1 score
NoAugmentation	50	0.59 +/- 0.0557	0.24 +/- 0.0027	0.98 +/- 0.0218	0.24 +/- 0.11	0.76 +/- 0.2552	0.35 +/- 0.143
	100	0.64 +/- 0.0564	0.24 +/- 0.005	0.79 +/- 0.2591	0.52 +/- 0.1806	0.9 +/- 0.1213	0.58 +/- 0.0966
	150	0.63 +/- 0.0563	0.24 +/- 0.0051	0.86 +/- 0.1902	0.43 +/- 0.1501	0.86 +/- 0.1193	0.53 +/- 0.0989
	200	0.66 +/- 0.0527	0.24 +/- 0.0073	0.92 +/- 0.0544	0.43 +/- 0.0976	0.88 +/- 0.083	0.56 +/- 0.0933
	250	0.66 +/- 0.0524	0.24 +/- 0.0074	0.79 +/- 0.1842	0.54 +/- 0.1211	0.81 +/- 0.1045	0.62 +/- 0.0651
	300	0.64 +/- 0.0512	0.24 +/- 0.0051	0.76 +/- 0.1813	0.54 +/- 0.1332	0.78 +/- 0.0951	0.6 +/- 0.0871
	350	0.63 +/- 0.055	0.24 +/- 0.0056	0.78 +/- 0.1825	0.5 +/- 0.1405	0.79 +/- 0.1046	0.57 +/- 0.0841
	400	0.67 +/- 0.0464	0.23 +/- 0.0072	0.86 +/- 0.049	0.51 +/- 0.072	0.81 +/- 0.0699	0.62 +/- 0.066
	450	0.67 +/- 0.0518	0.23 +/- 0.0109	0.78 +/- 0.1652	0.57 +/- 0.116	0.79 +/- 0.0974	0.64 +/- 0.0622
	500	0.65 +/- 0.0657	0.23 +/- 0.0117	0.86 +/- 0.0845	0.46 +/- 0.1185	0.73 +/- 0.1824	0.56 +/- 0.1345
	550	0.67 +/- 0.0411	0.23 +/- 0.0086	0.82 +/- 0.0722	0.54 +/- 0.063	0.79 +/- 0.0704	0.64 +/- 0.0502
	600	0.67 +/- 0.0469	0.23 +/- 0.011	0.82 +/- 0.0514	0.54 +/- 0.0663	0.78 +/- 0.0555	0.64 +/- 0.0603
	650	0.66 +/- 0.0425	0.23 +/- 0.0069	0.8 +/- 0.0697	0.53 +/- 0.0516	0.76 +/- 0.064	0.62 +/- 0.0475
	700	0.64 +/- 0.057	0.23 +/- 0.0078	0.78 +/- 0.1222	0.52 +/- 0.0482	0.76 +/- 0.0771	0.61 +/- 0.0463
	750	0.67 +/- 0.0355	0.22 +/- 0.0094	0.81 +/- 0.049	0.54 +/- 0.0547	0.77 +/- 0.048	0.63 +/- 0.0451
MWO	50	0.68 +/- 0.0533	0.22 +/- 0.0111	0.96 +/- 0.0365	0.43 +/- 0.0933	0.92 +/- 0.0787	0.58 +/- 0.0932
	100	0.71 +/- 0.045	0.22 +/- 0.0125	0.92 +/- 0.0544	0.52 +/- 0.0654	0.89 +/- 0.0765	0.65 +/- 0.0583
	150	0.7 +/- 0.0448	0.21 +/- 0.0109	0.89 +/- 0.0691	0.53 +/- 0.0729	0.87 +/- 0.0818	0.65 +/- 0.0589
	200	0.71 +/- 0.0447	0.21 +/- 0.0126	0.89 +/- 0.0547	0.56 +/- 0.0651	0.86 +/- 0.0701	0.67 +/- 0.0578
	250	0.7 +/- 0.0511	0.21 +/- 0.0111	0.86 +/- 0.0772	0.56 +/- 0.0595	0.83 +/- 0.087	0.66 +/- 0.0573
	300	0.72 +/- 0.0338	0.2 +/- 0.0112	0.88 +/- 0.0609	0.58 +/- 0.0481	0.86 +/- 0.0662	0.69 +/- 0.0388
	350	0.72 +/- 0.0374	0.19 +/- 0.0126	0.87 +/- 0.0606	0.59 +/- 0.0505	0.85 +/- 0.0669	0.69 +/- 0.0437
	400	0.71 +/- 0.0341	0.19 +/- 0.0136	0.82 +/- 0.0618	0.6 +/- 0.0466	0.81 +/- 0.0627	0.68 +/- 0.0379
	450	0.71 +/- 0.0405	0.19 +/- 0.0175	0.81 +/- 0.0732	0.62 +/- 0.048	0.8 +/- 0.0673	0.7 +/- 0.0393
	500	0.71 +/- 0.0338	0.19 +/- 0.0139	0.82 +/- 0.0618	0.62 +/- 0.0537	0.81 +/- 0.0598	0.69 +/- 0.0398
	550	0.71 +/- 0.0338	0.19 +/- 0.0131	0.81 +/- 0.0425	0.62 +/- 0.0487	0.79 +/- 0.0418	0.69 +/- 0.0396
	600	0.71 +/- 0.0338	0.2 +/- 0.0194	0.79 +/- 0.0609	0.64 +/- 0.0406	0.79 +/- 0.0482	0.7 +/- 0.0337
	650	0.71 +/- 0.0373	0.19 +/- 0.016	0.81 +/- 0.0547	0.63 +/- 0.0475	0.8 +/- 0.05	0.7 +/- 0.0412
	700	0.71 +/- 0.0318	0.19 +/- 0.0151	0.8 +/- 0.0499	0.63 +/- 0.0518	0.79 +/- 0.0412	0.7 +/- 0.0397
	750	0.71 +/- 0.0373	0.19 +/- 0.0165	0.81 +/- 0.0547	0.63 +/- 0.0475	0.8 +/- 0.05	0.7 +/- 0.0412
GAN	50	0.63 +/- 0.0792	0.24 +/- 0.0102	0.48 +/- 0.3068	0.76 +/- 0.1749	0.72 +/- 0.1378	0.67 +/- 0.0825
	100	0.67 +/- 0.0828	0.23 +/- 0.0113	0.53 +/- 0.2768	0.78 +/- 0.1292	0.73 +/- 0.1125	0.72 +/- 0.0585
	150	0.66 +/- 0.0794	0.23 +/- 0.0131	0.5 +/- 0.27	0.8 +/- 0.1247	0.71 +/- 0.1021	0.72 +/- 0.0513
	200	0.7 +/- 0.0836	0.22 +/- 0.0157	0.52 +/- 0.2481	0.86 +/- 0.0934	0.72 +/- 0.0995	0.76 +/- 0.0508
	250	0.7 +/- 0.0805	0.22 +/- 0.0183	0.5 +/- 0.2435	0.87 +/- 0.0776	0.71 +/- 0.0986	0.76 +/- 0.0423
	300	0.7 +/- 0.0873	0.21 +/- 0.0178	0.5 +/- 0.2447	0.87 +/- 0.0974	0.71 +/- 0.1032	0.76 +/- 0.0561
	350	0.7 +/- 0.0823	0.21 +/- 0.0207	0.49 +/- 0.2354	0.89 +/- 0.084	0.71 +/- 0.0902	0.77 +/- 0.0464
	400	0.7 +/- 0.0798	0.2 +/- 0.0202	0.48 +/- 0.232	0.89 +/- 0.084	0.7 +/- 0.0878	0.76 +/- 0.0447
	450	0.68 +/- 0.0747	0.2 +/- 0.0273	0.43 +/- 0.2294	0.89 +/- 0.076	0.68 +/- 0.0899	0.75 +/- 0.0379
	500	0.68 +/- 0.0724	0.2 +/- 0.0222	0.44 +/- 0.2259	0.89 +/- 0.076	0.68 +/- 0.0842	0.76 +/- 0.0351
	550	0.67 +/- 0.0712	0.2 +/- 0.0225	0.43 +/- 0.2242	0.88 +/- 0.0862	0.68 +/- 0.0861	0.74 +/- 0.0398
	600	0.68 +/- 0.055	0.21 +/- 0.0225	0.45 +/- 0.1936	0.89 +/- 0.0814	0.68 +/- 0.0714	0.75 +/- 0.0267
	650	0.71 +/- 0.0591	0.2 +/- 0.0228	0.49 +/- 0.1909	0.89 +/- 0.076	0.7 +/- 0.0724	0.77 +/- 0.0317
	700	0.71 +/- 0.0653	0.2 +/- 0.0262	0.49 +/- 0.2029	0.91 +/- 0.0628	0.7 +/- 0.0771	0.78 +/- 0.0304
	750	0.71 +/- 0.0597	0.2 +/- 0.0244	0.48 +/- 0.1802	0.9 +/- 0.0633	0.69 +/- 0.07	0.77 +/- 0.0304
WGAN-GP	50	0.7 +/- 0.0418	0.22 +/- 0.0114	0.95 +/- 0.0436	0.48 +/- 0.0801	0.93 +/- 0.0616	0.62 +/- 0.0746
	100	0.72 +/- 0.0333	0.2 +/- 0.0111	0.92 +/- 0.0544	0.56 +/- 0.0367	0.9 +/- 0.0671	0.68 +/- 0.037
	150	0.72 +/- 0.0334	0.2 +/- 0.0088	0.88 +/- 0.0609	0.59 +/- 0.0398	0.86 +/- 0.0662	0.69 +/- 0.0345
	200	0.74 +/- 0.0474	0.18 +/- 0.0143	0.85 +/- 0.0722	0.65 +/- 0.058	0.84 +/- 0.0703	0.73 +/- 0.0502
	250	0.76 +/- 0.0462	0.18 +/- 0.0137	0.86 +/- 0.0646	0.68 +/- 0.0605	0.86 +/- 0.0631	0.75 +/- 0.05
	300	0.77 +/- 0.0448	0.18 +/- 0.012	0.86 +/- 0.0691	0.7 +/- 0.0572	0.86 +/- 0.0638	0.76 +/- 0.0471
	350	0.76 +/- 0.0379	0.18 +/- 0.0143	0.83 +/- 0.0568	0.7 +/- 0.0533	0.83 +/- 0.048	0.75 +/- 0.0401
	400	0.74 +/- 0.0469	0.17 +/- 0.0146	0.8 +/- 0.0606	0.7 +/- 0.0644	0.8 +/- 0.0512	0.74 +/- 0.0509
	450	0.74 +/- 0.0469	0.17 +/- 0.0165	0.78 +/- 0.0697	0.71 +/- 0.0584	0.8 +/- 0.0565	0.75 +/- 0.0481
	500	0.75 +/- 0.0404	0.17 +/- 0.0165	0.78 +/- 0.0653	0.72 +/- 0.0482	0.8 +/- 0.0538	0.75 +/- 0.0398
	550	0.74 +/- 0.044	0.18 +/- 0.016	0.75 +/- 0.0689	0.72 +/- 0.05	0.78 +/- 0.0559	0.75 +/- 0.0423
	600	0.72 +/- 0.0385	0.18 +/- 0.0177	0.75 +/- 0.0596	0.7 +/- 0.049	0.77 +/- 0.0482	0.73 +/- 0.0374
	650	0.72 +/- 0.0402	0.18 +/- 0.0187	0.75 +/- 0.0596	0.7 +/- 0.0561	0.77 +/- 0.0483	0.73 +/- 0.0414
	700	0.74 +/- 0.0373	0.18 +/- 0.02	0.74 +/- 0.0665	0.75 +/- 0.0668	0.78 +/- 0.0456	0.76 +/- 0.0386
	750	0.74 +/- 0.0344	0.18 +/- 0.0173	0.74 +/- 0.0618	0.74 +/- 0.0472	0.77 +/- 0.047	0.75 +/- 0.0328

## Sheet: Table S7
Table S7: Table with confidence intervals for accuracy, Brier score, sensitivity and specificity for RNA-Seq experiment comparing the ANN classification performances of the different augmentation methods after 3-fold augmentation.
Augmentation method	Number of top genes	Accuracy	Brierscore	Specificity	Sensitivity	Precision	F1 score
NoAugmentation	50	0.59 +/- 0.0557	0.24 +/- 0.0027	0.98 +/- 0.0218	0.24 +/- 0.11	0.76 +/- 0.2552	0.35 +/- 0.143
	100	0.64 +/- 0.0564	0.24 +/- 0.005	0.79 +/- 0.2591	0.52 +/- 0.1806	0.9 +/- 0.1213	0.58 +/- 0.0966
	150	0.63 +/- 0.0563	0.24 +/- 0.0051	0.86 +/- 0.1902	0.43 +/- 0.1501	0.86 +/- 0.1193	0.53 +/- 0.0989
	200	0.66 +/- 0.0527	0.24 +/- 0.0073	0.92 +/- 0.0544	0.43 +/- 0.0976	0.88 +/- 0.083	0.56 +/- 0.0933
	250	0.66 +/- 0.0524	0.24 +/- 0.0074	0.79 +/- 0.1842	0.54 +/- 0.1211	0.81 +/- 0.1045	0.62 +/- 0.0651
	300	0.64 +/- 0.0512	0.24 +/- 0.0051	0.76 +/- 0.1813	0.54 +/- 0.1332	0.78 +/- 0.0951	0.6 +/- 0.0871
	350	0.63 +/- 0.055	0.24 +/- 0.0056	0.78 +/- 0.1825	0.5 +/- 0.1405	0.79 +/- 0.1046	0.57 +/- 0.0841
	400	0.67 +/- 0.0464	0.23 +/- 0.0072	0.86 +/- 0.049	0.51 +/- 0.072	0.81 +/- 0.0699	0.62 +/- 0.066
	450	0.67 +/- 0.0518	0.23 +/- 0.0109	0.78 +/- 0.1652	0.57 +/- 0.116	0.79 +/- 0.0974	0.64 +/- 0.0622
	500	0.65 +/- 0.0657	0.23 +/- 0.0117	0.86 +/- 0.0845	0.46 +/- 0.1185	0.73 +/- 0.1824	0.56 +/- 0.1345
	550	0.67 +/- 0.0411	0.23 +/- 0.0086	0.82 +/- 0.0722	0.54 +/- 0.063	0.79 +/- 0.0704	0.64 +/- 0.0502
	600	0.67 +/- 0.0469	0.23 +/- 0.011	0.82 +/- 0.0514	0.54 +/- 0.0663	0.78 +/- 0.0555	0.64 +/- 0.0603
	650	0.66 +/- 0.0425	0.23 +/- 0.0069	0.8 +/- 0.0697	0.53 +/- 0.0516	0.76 +/- 0.064	0.62 +/- 0.0475
	700	0.64 +/- 0.057	0.23 +/- 0.0078	0.78 +/- 0.1222	0.52 +/- 0.0482	0.76 +/- 0.0771	0.61 +/- 0.0463
	750	0.67 +/- 0.0355	0.22 +/- 0.0094	0.81 +/- 0.049	0.54 +/- 0.0547	0.77 +/- 0.048	0.63 +/- 0.0451
MWO	50	0.68 +/- 0.0613	0.22 +/- 0.0118	0.93 +/- 0.0533	0.46 +/- 0.1039	0.9 +/- 0.0981	0.59 +/- 0.0994
	100	0.72 +/- 0.048	0.19 +/- 0.0161	0.92 +/- 0.0487	0.55 +/- 0.0673	0.89 +/- 0.0696	0.68 +/- 0.0621
	150	0.72 +/- 0.0456	0.19 +/- 0.0119	0.88 +/- 0.0656	0.59 +/- 0.0555	0.85 +/- 0.0727	0.69 +/- 0.0506
	200	0.71 +/- 0.0566	0.19 +/- 0.0135	0.85 +/- 0.0762	0.59 +/- 0.0763	0.83 +/- 0.0834	0.68 +/- 0.068
	250	0.74 +/- 0.0325	0.18 +/- 0.0119	0.88 +/- 0.0558	0.63 +/- 0.0307	0.86 +/- 0.0597	0.73 +/- 0.0321
	300	0.74 +/- 0.0403	0.18 +/- 0.014	0.87 +/- 0.0606	0.62 +/- 0.044	0.85 +/- 0.0649	0.72 +/- 0.0426
	350	0.72 +/- 0.0402	0.18 +/- 0.0172	0.84 +/- 0.0708	0.62 +/- 0.0405	0.83 +/- 0.0728	0.71 +/- 0.0395
	400	0.74 +/- 0.0327	0.18 +/- 0.0151	0.85 +/- 0.0475	0.65 +/- 0.0499	0.84 +/- 0.0507	0.73 +/- 0.0379
	450	0.74 +/- 0.039	0.17 +/- 0.016	0.84 +/- 0.0618	0.65 +/- 0.0604	0.84 +/- 0.0633	0.73 +/- 0.0467
	500	0.73 +/- 0.045	0.18 +/- 0.0162	0.82 +/- 0.0618	0.65 +/- 0.0637	0.82 +/- 0.0625	0.72 +/- 0.0505
	550	0.74 +/- 0.039	0.17 +/- 0.0159	0.83 +/- 0.0422	0.66 +/- 0.0579	0.82 +/- 0.0412	0.73 +/- 0.0455
	600	0.74 +/- 0.0438	0.18 +/- 0.0165	0.82 +/- 0.0533	0.68 +/- 0.0512	0.81 +/- 0.0497	0.74 +/- 0.0451
	650	0.73 +/- 0.045	0.18 +/- 0.0185	0.8 +/- 0.0499	0.67 +/- 0.0701	0.79 +/- 0.0463	0.72 +/- 0.0525
	700	0.73 +/- 0.044	0.18 +/- 0.0187	0.81 +/- 0.0547	0.67 +/- 0.0507	0.8 +/- 0.0506	0.73 +/- 0.0447
	750	0.74 +/- 0.0436	0.18 +/- 0.0185	0.81 +/- 0.0547	0.68 +/- 0.0553	0.81 +/- 0.0495	0.74 +/- 0.0454
GAN	50	0.65 +/- 0.0693	0.24 +/- 0.0197	0.55 +/- 0.2873	0.74 +/- 0.1478	0.75 +/- 0.1277	0.69 +/- 0.046
	100	0.68 +/- 0.0893	0.23 +/- 0.0246	0.53 +/- 0.2556	0.81 +/- 0.1379	0.72 +/- 0.1062	0.73 +/- 0.0783
	150	0.68 +/- 0.0804	0.22 +/- 0.0197	0.5 +/- 0.2435	0.84 +/- 0.1143	0.7 +/- 0.0985	0.74 +/- 0.0602
	200	0.69 +/- 0.0714	0.21 +/- 0.0264	0.44 +/- 0.2232	0.9 +/- 0.0758	0.69 +/- 0.0891	0.76 +/- 0.0357
	250	0.69 +/- 0.0757	0.21 +/- 0.0269	0.47 +/- 0.2274	0.89 +/- 0.0814	0.69 +/- 0.087	0.76 +/- 0.0397
	300	0.69 +/- 0.075	0.2 +/- 0.0281	0.46 +/- 0.2261	0.89 +/- 0.0815	0.69 +/- 0.087	0.76 +/- 0.0392
	350	0.71 +/- 0.0774	0.2 +/- 0.026	0.49 +/- 0.2264	0.9 +/- 0.0758	0.71 +/- 0.0882	0.77 +/- 0.041
	400	0.69 +/- 0.0691	0.2 +/- 0.0287	0.46 +/- 0.2154	0.89 +/- 0.076	0.69 +/- 0.0807	0.76 +/- 0.0338
	450	0.69 +/- 0.0749	0.2 +/- 0.0368	0.46 +/- 0.2287	0.89 +/- 0.076	0.69 +/- 0.0894	0.76 +/- 0.0387
	500	0.69 +/- 0.0681	0.2 +/- 0.0296	0.45 +/- 0.2139	0.9 +/- 0.0758	0.69 +/- 0.0848	0.76 +/- 0.0358
	550	0.69 +/- 0.0716	0.2 +/- 0.0337	0.44 +/- 0.2178	0.9 +/- 0.0698	0.68 +/- 0.0863	0.76 +/- 0.0374
	600	0.69 +/- 0.0681	0.2 +/- 0.0291	0.46 +/- 0.214	0.89 +/- 0.076	0.69 +/- 0.0784	0.76 +/- 0.0329
	650	0.72 +/- 0.0743	0.19 +/- 0.0312	0.49 +/- 0.2115	0.91 +/- 0.0653	0.71 +/- 0.0835	0.78 +/- 0.0407
	700	0.71 +/- 0.0681	0.2 +/- 0.0269	0.45 +/- 0.1889	0.94 +/- 0.057	0.69 +/- 0.0724	0.78 +/- 0.0365
	750	0.72 +/- 0.0666	0.19 +/- 0.0267	0.5 +/- 0.187	0.91 +/- 0.0544	0.7 +/- 0.0746	0.78 +/- 0.0351
WGAN-GP	50	0.73 +/- 0.0407	0.2 +/- 0.0143	0.93 +/- 0.0586	0.55 +/- 0.064	0.92 +/- 0.0713	0.68 +/- 0.0555
	100	0.75 +/- 0.0509	0.17 +/- 0.0185	0.88 +/- 0.0555	0.64 +/- 0.0653	0.87 +/- 0.0638	0.73 +/- 0.0579
	150	0.76 +/- 0.0362	0.18 +/- 0.0141	0.86 +/- 0.0691	0.67 +/- 0.0462	0.86 +/- 0.0635	0.74 +/- 0.0368
	200	0.76 +/- 0.0552	0.17 +/- 0.0136	0.84 +/- 0.0824	0.69 +/- 0.0602	0.84 +/- 0.0751	0.75 +/- 0.0548
	250	0.77 +/- 0.0475	0.16 +/- 0.0198	0.83 +/- 0.073	0.72 +/- 0.0482	0.84 +/- 0.062	0.77 +/- 0.0462
	300	0.76 +/- 0.0423	0.16 +/- 0.0151	0.82 +/- 0.0533	0.71 +/- 0.0514	0.82 +/- 0.0471	0.76 +/- 0.0439
	350	0.77 +/- 0.0379	0.16 +/- 0.0186	0.82 +/- 0.0533	0.74 +/- 0.0472	0.83 +/- 0.046	0.78 +/- 0.0381
	400	0.76 +/- 0.0331	0.16 +/- 0.0158	0.77 +/- 0.0475	0.75 +/- 0.0382	0.79 +/- 0.0384	0.77 +/- 0.0324
	450	0.76 +/- 0.0388	0.17 +/- 0.0178	0.76 +/- 0.0568	0.77 +/- 0.0587	0.79 +/- 0.0444	0.77 +/- 0.0393
	500	0.76 +/- 0.0383	0.17 +/- 0.017	0.74 +/- 0.0618	0.77 +/- 0.0549	0.78 +/- 0.0472	0.77 +/- 0.0371
	550	0.76 +/- 0.0326	0.17 +/- 0.0177	0.75 +/- 0.0487	0.77 +/- 0.0356	0.78 +/- 0.0381	0.77 +/- 0.0307
	600	0.76 +/- 0.0357	0.17 +/- 0.0164	0.74 +/- 0.0514	0.78 +/- 0.0476	0.78 +/- 0.0397	0.78 +/- 0.0357
	650	0.77 +/- 0.0368	0.17 +/- 0.0182	0.75 +/- 0.0596	0.78 +/- 0.0476	0.79 +/- 0.0464	0.78 +/- 0.0359
	700	0.77 +/- 0.0381	0.17 +/- 0.0182	0.73 +/- 0.0586	0.8 +/- 0.0593	0.78 +/- 0.0411	0.78 +/- 0.0384
	750	0.78 +/- 0.0332	0.17 +/- 0.0181	0.77 +/- 0.0586	0.79 +/- 0.054	0.8 +/- 0.0431	0.79 +/- 0.0329

## Sheet: Table S8
Table S8: Table with confidence intervals for accuracy, Brier score, sensitivity and specificity for RNA-Seq experiment comparing the ANN classification performances of the different augmentation methods after 5-fold augmentation.
Augmentation method	Number of top genes	Accuracy	Brierscore	Specificity	Sensitivity	Precision	F1 score
NoAugmentation	50	0.59 +/- 0.0557	0.24 +/- 0.0027	0.98 +/- 0.0218	0.24 +/- 0.11	0.76 +/- 0.2552	0.35 +/- 0.143
	100	0.64 +/- 0.0564	0.24 +/- 0.005	0.79 +/- 0.2591	0.52 +/- 0.1806	0.9 +/- 0.1213	0.58 +/- 0.0966
	150	0.63 +/- 0.0563	0.24 +/- 0.0051	0.86 +/- 0.1902	0.43 +/- 0.1501	0.86 +/- 0.1193	0.53 +/- 0.0989
	200	0.66 +/- 0.0527	0.24 +/- 0.0073	0.92 +/- 0.0544	0.43 +/- 0.0976	0.88 +/- 0.083	0.56 +/- 0.0933
	250	0.66 +/- 0.0524	0.24 +/- 0.0074	0.79 +/- 0.1842	0.54 +/- 0.1211	0.81 +/- 0.1045	0.62 +/- 0.0651
	300	0.64 +/- 0.0512	0.24 +/- 0.0051	0.76 +/- 0.1813	0.54 +/- 0.1332	0.78 +/- 0.0951	0.6 +/- 0.0871
	350	0.63 +/- 0.055	0.24 +/- 0.0056	0.78 +/- 0.1825	0.5 +/- 0.1405	0.79 +/- 0.1046	0.57 +/- 0.0841
	400	0.67 +/- 0.0464	0.23 +/- 0.0072	0.86 +/- 0.049	0.51 +/- 0.072	0.81 +/- 0.0699	0.62 +/- 0.066
	450	0.67 +/- 0.0518	0.23 +/- 0.0109	0.78 +/- 0.1652	0.57 +/- 0.116	0.79 +/- 0.0974	0.64 +/- 0.0622
	500	0.65 +/- 0.0657	0.23 +/- 0.0117	0.86 +/- 0.0845	0.46 +/- 0.1185	0.73 +/- 0.1824	0.56 +/- 0.1345
	550	0.67 +/- 0.0411	0.23 +/- 0.0086	0.82 +/- 0.0722	0.54 +/- 0.063	0.79 +/- 0.0704	0.64 +/- 0.0502
	600	0.67 +/- 0.0469	0.23 +/- 0.011	0.82 +/- 0.0514	0.54 +/- 0.0663	0.78 +/- 0.0555	0.64 +/- 0.0603
	650	0.66 +/- 0.0425	0.23 +/- 0.0069	0.8 +/- 0.0697	0.53 +/- 0.0516	0.76 +/- 0.064	0.62 +/- 0.0475
	700	0.64 +/- 0.057	0.23 +/- 0.0078	0.78 +/- 0.1222	0.52 +/- 0.0482	0.76 +/- 0.0771	0.61 +/- 0.0463
	750	0.67 +/- 0.0355	0.22 +/- 0.0094	0.81 +/- 0.049	0.54 +/- 0.0547	0.77 +/- 0.048	0.63 +/- 0.0451
MWO	50	0.72 +/- 0.0424	0.19 +/- 0.0156	0.91 +/- 0.0665	0.56 +/- 0.0491	0.89 +/- 0.0827	0.68 +/- 0.0469
	100	0.74 +/- 0.0526	0.17 +/- 0.0183	0.9 +/- 0.0586	0.59 +/- 0.0655	0.88 +/- 0.0765	0.7 +/- 0.0644
	150	0.74 +/- 0.0379	0.17 +/- 0.0161	0.88 +/- 0.0555	0.62 +/- 0.044	0.87 +/- 0.062	0.72 +/- 0.041
	200	0.76 +/- 0.0475	0.17 +/- 0.0179	0.88 +/- 0.0499	0.65 +/- 0.058	0.87 +/- 0.0586	0.74 +/- 0.0531
	250	0.74 +/- 0.0325	0.17 +/- 0.0174	0.88 +/- 0.0558	0.63 +/- 0.0307	0.86 +/- 0.0597	0.73 +/- 0.0321
	300	0.75 +/- 0.0428	0.17 +/- 0.0197	0.87 +/- 0.0653	0.65 +/- 0.038	0.86 +/- 0.0672	0.73 +/- 0.0421
	350	0.77 +/- 0.0456	0.17 +/- 0.0199	0.88 +/- 0.0558	0.67 +/- 0.0527	0.86 +/- 0.0595	0.75 +/- 0.0482
	400	0.76 +/- 0.039	0.17 +/- 0.0198	0.86 +/- 0.0646	0.67 +/- 0.0356	0.85 +/- 0.0644	0.75 +/- 0.0372
	450	0.77 +/- 0.0381	0.17 +/- 0.0175	0.87 +/- 0.0555	0.69 +/- 0.0344	0.86 +/- 0.0563	0.76 +/- 0.0374
	500	0.76 +/- 0.0441	0.17 +/- 0.0163	0.83 +/- 0.0644	0.7 +/- 0.0473	0.83 +/- 0.0569	0.76 +/- 0.0438
	550	0.76 +/- 0.0418	0.17 +/- 0.0195	0.84 +/- 0.0708	0.69 +/- 0.0464	0.84 +/- 0.0659	0.75 +/- 0.0415
	600	0.78 +/- 0.0475	0.17 +/- 0.0206	0.83 +/- 0.0665	0.73 +/- 0.0463	0.83 +/- 0.0582	0.78 +/- 0.0457
	650	0.76 +/- 0.0338	0.17 +/- 0.02	0.81 +/- 0.0691	0.71 +/- 0.0216	0.82 +/- 0.0536	0.76 +/- 0.0273
	700	0.76 +/- 0.0411	0.16 +/- 0.0179	0.82 +/- 0.0533	0.72 +/- 0.0561	0.82 +/- 0.0455	0.76 +/- 0.0426
	750	0.76 +/- 0.0345	0.17 +/- 0.0194	0.82 +/- 0.0586	0.72 +/- 0.0319	0.82 +/- 0.0491	0.77 +/- 0.0318
GAN	50	0.69 +/- 0.095	0.23 +/- 0.0422	0.53 +/- 0.2789	0.83 +/- 0.1257	0.74 +/- 0.1213	0.74 +/- 0.0685
	100	0.71 +/- 0.09	0.22 +/- 0.047	0.51 +/- 0.2488	0.88 +/- 0.0796	0.72 +/- 0.104	0.77 +/- 0.0542
	150	0.7 +/- 0.0884	0.22 +/- 0.0386	0.48 +/- 0.2349	0.9 +/- 0.0761	0.7 +/- 0.0984	0.77 +/- 0.0549
	200	0.69 +/- 0.0866	0.21 +/- 0.043	0.43 +/- 0.229	0.93 +/- 0.066	0.69 +/- 0.0941	0.77 +/- 0.0505
	250	0.69 +/- 0.0735	0.21 +/- 0.0417	0.43 +/- 0.2211	0.91 +/- 0.0653	0.68 +/- 0.0895	0.76 +/- 0.0365
	300	0.7 +/- 0.0694	0.2 +/- 0.0379	0.47 +/- 0.2139	0.91 +/- 0.0694	0.7 +/- 0.094	0.77 +/- 0.038
	350	0.69 +/- 0.075	0.2 +/- 0.0429	0.46 +/- 0.2248	0.9 +/- 0.0786	0.69 +/- 0.0882	0.76 +/- 0.0401
	400	0.7 +/- 0.0789	0.2 +/- 0.0397	0.47 +/- 0.2167	0.91 +/- 0.0686	0.7 +/- 0.0936	0.78 +/- 0.0484
	450	0.7 +/- 0.0696	0.2 +/- 0.0423	0.46 +/- 0.2055	0.91 +/- 0.0653	0.69 +/- 0.0822	0.77 +/- 0.0364
	500	0.7 +/- 0.0836	0.2 +/- 0.0438	0.45 +/- 0.218	0.92 +/- 0.0706	0.69 +/- 0.0868	0.77 +/- 0.0505
	550	0.71 +/- 0.0822	0.2 +/- 0.0399	0.47 +/- 0.2125	0.93 +/- 0.0626	0.7 +/- 0.0878	0.78 +/- 0.05
	600	0.74 +/- 0.0791	0.19 +/- 0.0398	0.53 +/- 0.1966	0.92 +/- 0.0607	0.72 +/- 0.0866	0.8 +/- 0.05
	650	0.73 +/- 0.0679	0.19 +/- 0.0433	0.52 +/- 0.1899	0.91 +/- 0.0653	0.71 +/- 0.079	0.79 +/- 0.0414
	700	0.72 +/- 0.0675	0.2 +/- 0.0428	0.48 +/- 0.1867	0.93 +/- 0.066	0.7 +/- 0.0731	0.79 +/- 0.0371
	750	0.73 +/- 0.0777	0.2 +/- 0.0454	0.51 +/- 0.2072	0.92 +/- 0.053	0.72 +/- 0.0904	0.79 +/- 0.0439
WGAN-GP	50	0.79 +/- 0.0475	0.17 +/- 0.0213	0.91 +/- 0.0618	0.69 +/- 0.0671	0.9 +/- 0.0653	0.78 +/- 0.0509
	100	0.8 +/- 0.0499	0.15 +/- 0.0217	0.88 +/- 0.0656	0.73 +/- 0.0637	0.88 +/- 0.0614	0.79 +/- 0.051
	150	0.8 +/- 0.0424	0.15 +/- 0.0208	0.85 +/- 0.0635	0.76 +/- 0.0522	0.86 +/- 0.0538	0.8 +/- 0.0437
	200	0.81 +/- 0.0468	0.15 +/- 0.0231	0.83 +/- 0.0808	0.78 +/- 0.052	0.85 +/- 0.0668	0.81 +/- 0.0436
	250	0.81 +/- 0.0468	0.15 +/- 0.0237	0.83 +/- 0.0689	0.78 +/- 0.052	0.85 +/- 0.0569	0.81 +/- 0.045
	300	0.8 +/- 0.0475	0.15 +/- 0.0255	0.82 +/- 0.068	0.79 +/- 0.0498	0.84 +/- 0.0568	0.81 +/- 0.045
	350	0.8 +/- 0.0389	0.15 +/- 0.025	0.82 +/- 0.0586	0.78 +/- 0.0598	0.83 +/- 0.0466	0.8 +/- 0.0407
	400	0.79 +/- 0.0354	0.15 +/- 0.0207	0.79 +/- 0.0502	0.8 +/- 0.0555	0.82 +/- 0.0397	0.8 +/- 0.0363
	450	0.8 +/- 0.04	0.15 +/- 0.023	0.8 +/- 0.0653	0.8 +/- 0.0485	0.83 +/- 0.051	0.81 +/- 0.0386
	500	0.81 +/- 0.0474	0.14 +/- 0.0214	0.81 +/- 0.0646	0.81 +/- 0.0536	0.83 +/- 0.0544	0.82 +/- 0.046
	550	0.82 +/- 0.0383	0.14 +/- 0.0211	0.81 +/- 0.0547	0.83 +/- 0.0651	0.83 +/- 0.0416	0.83 +/- 0.0399
	600	0.81 +/- 0.031	0.14 +/- 0.0191	0.79 +/- 0.0558	0.82 +/- 0.0538	0.82 +/- 0.0402	0.82 +/- 0.0324
	650	0.82 +/- 0.0349	0.15 +/- 0.0183	0.81 +/- 0.0646	0.83 +/- 0.058	0.84 +/- 0.0482	0.83 +/- 0.0356
	700	0.81 +/- 0.0403	0.15 +/- 0.0222	0.78 +/- 0.0547	0.83 +/- 0.0613	0.81 +/- 0.0413	0.82 +/- 0.0405
	750	0.8 +/- 0.0427	0.15 +/- 0.0223	0.77 +/- 0.0646	0.83 +/- 0.0684	0.81 +/- 0.0448	0.81 +/- 0.043

## Sheet: Table S9
Table S9: Table with confidence intervals for accuracy, Brier score, sensitivity and specificity for microarray experiment comparing the ANN classification performances of the different augmentation methods after 2-fold augmentation using only a small subset (30 samples) of the original data for training.
Augmentation method	Number of top genes	Accuracy	Brier score	Specificity	Sensitivity	Precision	F1 score
NoAugmentation	50	0.73 +/- 0.0598	0.23 +/- 0.0033	0.6 +/- 0.2061	0.82 +/- 0.1467	0.81 +/- 0.0785	0.77 +/- 0.0854
	100	0.76 +/- 0.0514	0.23 +/- 0.0056	0.74 +/- 0.1771	0.77 +/- 0.1173	0.86 +/- 0.0661	0.79 +/- 0.064
	150	0.79 +/- 0.0413	0.22 +/- 0.0063	0.74 +/- 0.1094	0.82 +/- 0.0994	0.85 +/- 0.0462	0.82 +/- 0.0531
	200	0.77 +/- 0.0619	0.22 +/- 0.0064	0.71 +/- 0.1296	0.81 +/- 0.1577	0.85 +/- 0.0539	0.79 +/- 0.0888
	250	0.82 +/- 0.0307	0.22 +/- 0.0053	0.75 +/- 0.0879	0.86 +/- 0.0739	0.86 +/- 0.0373	0.85 +/- 0.0345
	300	0.82 +/- 0.031	0.21 +/- 0.0053	0.71 +/- 0.1124	0.89 +/- 0.0498	0.84 +/- 0.0433	0.86 +/- 0.0222
	350	0.85 +/- 0.0139	0.21 +/- 0.0031	0.76 +/- 0.0769	0.9 +/- 0.0329	0.86 +/- 0.0345	0.88 +/- 0.0087
	400	0.86 +/- 0.0154	0.21 +/- 0.0057	0.78 +/- 0.0606	0.9 +/- 0.0421	0.87 +/- 0.0294	0.89 +/- 0.0143
	450	0.83 +/- 0.021	0.21 +/- 0.0045	0.75 +/- 0.0805	0.88 +/- 0.0696	0.86 +/- 0.0335	0.86 +/- 0.025
	500	0.84 +/- 0.0207	0.21 +/- 0.0085	0.71 +/- 0.085	0.91 +/- 0.0359	0.84 +/- 0.0343	0.87 +/- 0.0135
	550	0.84 +/- 0.0155	0.2 +/- 0.008	0.8 +/- 0.0889	0.87 +/- 0.0427	0.88 +/- 0.0404	0.87 +/- 0.0109
	600	0.84 +/- 0.0151	0.2 +/- 0.0077	0.81 +/- 0.0667	0.85 +/- 0.0562	0.89 +/- 0.0309	0.86 +/- 0.0188
	650	0.82 +/- 0.0316	0.2 +/- 0.0094	0.82 +/- 0.0705	0.82 +/- 0.0737	0.89 +/- 0.0346	0.85 +/- 0.035
	700	0.84 +/- 0.0211	0.2 +/- 0.0078	0.78 +/- 0.0767	0.88 +/- 0.0558	0.87 +/- 0.0335	0.87 +/- 0.0217
	750	0.82 +/- 0.0551	0.2 +/- 0.0106	0.8 +/- 0.0563	0.84 +/- 0.1035	0.87 +/- 0.025	0.84 +/- 0.0693
MWO	50	0.83 +/- 0.0133	0.2 +/- 0.0043	0.75 +/- 0.0811	0.88 +/- 0.0432	0.86 +/- 0.0355	0.86 +/- 0.0104
	100	0.83 +/- 0.0159	0.19 +/- 0.0101	0.78 +/- 0.0681	0.87 +/- 0.0522	0.87 +/- 0.0304	0.86 +/- 0.0171
	150	0.84 +/- 0.0186	0.19 +/- 0.0069	0.75 +/- 0.0835	0.89 +/- 0.0321	0.86 +/- 0.0368	0.87 +/- 0.0118
	200	0.84 +/- 0.0123	0.18 +/- 0.0109	0.78 +/- 0.0613	0.87 +/- 0.0436	0.87 +/- 0.0267	0.87 +/- 0.0128
	250	0.85 +/- 0.0143	0.17 +/- 0.0091	0.78 +/- 0.0729	0.89 +/- 0.0362	0.87 +/- 0.0319	0.88 +/- 0.0108
	300	0.85 +/- 0.0156	0.16 +/- 0.0101	0.76 +/- 0.0585	0.9 +/- 0.0314	0.86 +/- 0.0261	0.88 +/- 0.0126
	350	0.85 +/- 0.0111	0.16 +/- 0.0076	0.78 +/- 0.0652	0.89 +/- 0.0351	0.87 +/- 0.0287	0.88 +/- 0.0089
	400	0.85 +/- 0.0146	0.16 +/- 0.0084	0.78 +/- 0.0699	0.89 +/- 0.0396	0.87 +/- 0.0308	0.88 +/- 0.0122
	450	0.85 +/- 0.0149	0.15 +/- 0.0085	0.76 +/- 0.0688	0.9 +/- 0.0378	0.86 +/- 0.0304	0.88 +/- 0.0119
	500	0.84 +/- 0.0116	0.15 +/- 0.0093	0.77 +/- 0.0599	0.89 +/- 0.0407	0.87 +/- 0.0255	0.87 +/- 0.0116
	550	0.85 +/- 0.0144	0.15 +/- 0.0093	0.78 +/- 0.0621	0.89 +/- 0.0395	0.87 +/- 0.027	0.88 +/- 0.0128
	600	0.84 +/- 0.0111	0.15 +/- 0.0086	0.78 +/- 0.0632	0.88 +/- 0.042	0.87 +/- 0.0279	0.87 +/- 0.0113
	650	0.85 +/- 0.014	0.14 +/- 0.0073	0.78 +/- 0.0606	0.9 +/- 0.031	0.87 +/- 0.0267	0.88 +/- 0.0108
	700	0.85 +/- 0.0151	0.14 +/- 0.0099	0.79 +/- 0.0566	0.88 +/- 0.0311	0.87 +/- 0.0256	0.88 +/- 0.0123
	750	0.85 +/- 0.0124	0.14 +/- 0.006	0.78 +/- 0.0588	0.89 +/- 0.0362	0.87 +/- 0.0264	0.88 +/- 0.011
GAN	50	0.83 +/- 0.0111	0.19 +/- 0.0103	0.79 +/- 0.073	0.86 +/- 0.0337	0.87 +/- 0.0333	0.87 +/- 0.0069
	100	0.83 +/- 0.0158	0.19 +/- 0.0099	0.79 +/- 0.0507	0.85 +/- 0.0412	0.87 +/- 0.0236	0.86 +/- 0.0161
	150	0.85 +/- 0.0096	0.17 +/- 0.0094	0.78 +/- 0.0523	0.89 +/- 0.031	0.87 +/- 0.0231	0.88 +/- 0.0084
	200	0.85 +/- 0.0093	0.17 +/- 0.016	0.8 +/- 0.0573	0.88 +/- 0.0393	0.88 +/- 0.0262	0.88 +/- 0.0101
	250	0.84 +/- 0.0134	0.17 +/- 0.0116	0.8 +/- 0.0604	0.87 +/- 0.0357	0.88 +/- 0.0281	0.87 +/- 0.0116
	300	0.85 +/- 0.0124	0.16 +/- 0.0133	0.79 +/- 0.045	0.89 +/- 0.0281	0.88 +/- 0.0212	0.88 +/- 0.0106
	350	0.84 +/- 0.0146	0.16 +/- 0.0105	0.81 +/- 0.0552	0.87 +/- 0.0238	0.88 +/- 0.0277	0.87 +/- 0.0106
	400	0.84 +/- 0.0172	0.14 +/- 0.0088	0.77 +/- 0.0612	0.88 +/- 0.0257	0.86 +/- 0.0278	0.87 +/- 0.0122
	450	0.85 +/- 0.0147	0.15 +/- 0.0139	0.8 +/- 0.0421	0.88 +/- 0.0215	0.88 +/- 0.0208	0.88 +/- 0.0115
	500	0.84 +/- 0.0153	0.14 +/- 0.0106	0.76 +/- 0.0544	0.89 +/- 0.0208	0.86 +/- 0.0265	0.88 +/- 0.0107
	550	0.85 +/- 0.0168	0.14 +/- 0.0098	0.8 +/- 0.0498	0.88 +/- 0.0272	0.88 +/- 0.0252	0.88 +/- 0.0136
	600	0.84 +/- 0.0162	0.14 +/- 0.0115	0.8 +/- 0.0445	0.87 +/- 0.0223	0.88 +/- 0.0219	0.87 +/- 0.0127
	650	0.84 +/- 0.0148	0.14 +/- 0.0085	0.8 +/- 0.0452	0.87 +/- 0.0176	0.88 +/- 0.0231	0.87 +/- 0.0108
	700	0.84 +/- 0.0196	0.13 +/- 0.0116	0.77 +/- 0.0644	0.88 +/- 0.0259	0.87 +/- 0.0311	0.87 +/- 0.014
	750	0.84 +/- 0.0198	0.13 +/- 0.0146	0.79 +/- 0.0532	0.87 +/- 0.0269	0.88 +/- 0.0264	0.87 +/- 0.0155
WGAN-GP	50	0.85 +/- 0.0146	0.18 +/- 0.0063	0.75 +/- 0.0566	0.91 +/- 0.0308	0.86 +/- 0.0246	0.88 +/- 0.0114
	100	0.84 +/- 0.0149	0.18 +/- 0.0067	0.77 +/- 0.069	0.88 +/- 0.0371	0.87 +/- 0.0317	0.87 +/- 0.0119
	150	0.83 +/- 0.0133	0.17 +/- 0.0068	0.75 +/- 0.0719	0.88 +/- 0.038	0.86 +/- 0.0317	0.87 +/- 0.0105
	200	0.85 +/- 0.0141	0.16 +/- 0.0089	0.78 +/- 0.0542	0.9 +/- 0.0282	0.87 +/- 0.0246	0.88 +/- 0.0109
	250	0.84 +/- 0.01	0.16 +/- 0.0094	0.78 +/- 0.0524	0.88 +/- 0.0238	0.87 +/- 0.0244	0.88 +/- 0.0069
	300	0.85 +/- 0.0094	0.15 +/- 0.0052	0.78 +/- 0.0512	0.89 +/- 0.0261	0.87 +/- 0.023	0.88 +/- 0.0069
	350	0.85 +/- 0.0141	0.15 +/- 0.0075	0.79 +/- 0.05	0.89 +/- 0.0232	0.88 +/- 0.0234	0.88 +/- 0.0105
	400	0.85 +/- 0.0122	0.14 +/- 0.0088	0.8 +/- 0.0432	0.89 +/- 0.0243	0.88 +/- 0.0202	0.88 +/- 0.0101
	450	0.85 +/- 0.0076	0.13 +/- 0.0086	0.78 +/- 0.052	0.89 +/- 0.0267	0.87 +/- 0.024	0.88 +/- 0.0056
	500	0.85 +/- 0.014	0.13 +/- 0.0061	0.78 +/- 0.0482	0.89 +/- 0.0257	0.87 +/- 0.0222	0.88 +/- 0.0113
	550	0.85 +/- 0.0132	0.13 +/- 0.0064	0.79 +/- 0.0557	0.88 +/- 0.0265	0.87 +/- 0.0256	0.88 +/- 0.0099
	600	0.85 +/- 0.0181	0.13 +/- 0.0058	0.79 +/- 0.0544	0.89 +/- 0.022	0.88 +/- 0.0264	0.88 +/- 0.0137
	650	0.85 +/- 0.0133	0.13 +/- 0.0055	0.79 +/- 0.0527	0.88 +/- 0.0286	0.88 +/- 0.0241	0.88 +/- 0.0107
	700	0.85 +/- 0.0136	0.13 +/- 0.006	0.79 +/- 0.0518	0.88 +/- 0.0276	0.88 +/- 0.0242	0.88 +/- 0.0108
	750	0.85 +/- 0.0138	0.12 +/- 0.0065	0.79 +/- 0.0529	0.88 +/- 0.025	0.88 +/- 0.0249	0.88 +/- 0.0104

[truncated: 9 more sheets: Table S10, Table S11, Table S12, Table S13, Table S14, Table S15, Table S16, Table S17, Table S18]
